# Supplementary material for: Major adverse cardiovascular events and hyperuricemia during tuberculosis treatment
Source: PLoS One. 2023 Nov 16;18(11):e0294490. doi: 10.1371/journal.pone.0294490 (PMC10653473; doi:10.1371/journal.pone.0294490)
Supplement: S1 Dataset — (XLSX) [file pone.0294490.s001.xlsx]

## Sheet: MACE_Uric acid
No	Age	Sex	Smoking	PYS	HTN	DM	Dyslipidemia	CKD	IHD	AF	COPD	Gout	BW	HT	BMI	TB_Class	DR-TB	Hgb_base	Hgb_base_anemia	CRP_base	Cr_base	Uricacid_base	Hyperuricemia_base	Tbmed_initial02mon	Z_initial	etc_initial	Uric acid_2mon	Hyperuricemia_2mon	TBdrug_HR_HRE_2~4month	Z_2~4mon	UricAcid_4mon	Hyperuricemia_4mon	TBdrug_HR_HRE_4~6mon	Z_4~6mon	UricAcid_6mon	Hyperuricemia_6mon	Treatmet of outcome_Worse	MACE0No1Yes	Death0alive1death
1	63	1	1	50	0	1	0	0	0	0	0	0	73	1.68	25.8645	1	1	12	1	#NULL!	1	5	0	1	1		9.1	1	1	0	7.9	1	#NULL!	1	7.6	1	0	0	0
2	75	0	0	#NULL!	1	0	1	0	0	0	1	0	59	1.55	24.5578	1	0	11.5	1	#NULL!	0.7	4.1	0	1	1		11.1	1	2	0	3.7	0	2	0	5	0	0	0	0
3	77	1	2	40	1	0	0	0	0	0	0	0	#NULL!	#NULL!	#NULL!	1	0	13	0	1.69	0.9	5.5	0	1	1		13.7	1	2	0	7.6	1	2	0	6.3	0	0	0	0
4	49	1	1	20	0	0	0	0	0	0	0	0	65	1.68	23.03	1	0	13.5	0	27.8	0.8	8.7	1	1	1		9.4	1	1	0	6	0	1	0	6.8	0	0	0	0
5	75	1	0	#NULL!	0	0	0	0	0	0	0	0	65	1.7	22.4913	1	0	13	0	8.44	0.9	4.9	0	1	1		12.5	1	1	0	4.3	0	1	0	#NULL!	#NULL!	0	0	0
6	85	1	0	#NULL!	1	0	0	0	0	1	0	0	67	1.77	21.3859	1	0	13.5	0	8.96	0.6	7.3	1	1	1		13.8	1	1	0	5.9	0	1	0	6.2	0	0	0	0
7	84	1	0	#NULL!	1	0	0	0	1	0	1	0	48	1.6	18.75	1	0	12	1	8.7	1.3	#NULL!	#NULL!	1	1		8.4	1	#NULL!	0	#NULL!	#NULL!	#NULL!	0	#NULL!	#NULL!	1	0	1
8	77	0	0	#NULL!	1	0	0	0	0	0	0	1	50	1.56	20.5457	2	0	12.4	0	1.37	0.7	1.4	0	1	1		11.2	1	1	0	5.2	0	1	0	6.3	1	0	0	0
9	57	0	0	#NULL!	0	0	0	0	0	0	0	0	#NULL!	#NULL!	#NULL!	1	0	11.3	1	1.09	0.7	6.1	1	1	1		13.2	1	2	0	6.2	1	2	0	5.3	0	0	0	0
10	66	1	0	#NULL!	1	1	1	0	1	0	0	0	66	1.6	25.7812	1	0	14.5	0	0.08	0.8	3.3	0	1	1		5.4	0	2	0	6.6	0	2	0	6.2	0	0	0	0
11	70	0	0	#NULL!	1	0	1	0	1	1	0	0	56	1.5	24.8889	2	0	14.6	0	1.97	0.8	5.8	0	1	1		13.8	1	1	0	6.2	1	1	0	5.5	0	0	0	0
12	86	1	1	30	1	0	1	0	0	0	1	1	64	1.64	23.7954	1	0	11.7	1	8.19	0.9	4.5	0	1	1		11.2	1	2	0	7.7	1	2	0	8.4	1	0	0	0
13	83	1	0	#NULL!	1	0	0	1	0	0	0	1	51	1.73	17.0403	1	0	11	1	#NULL!	8	5.4	0	1	1		4.1	0	1	0	6	0	1	0	5.6	0	0	0	0
14	77	0	0	#NULL!	1	0	0	0	0	0	0	0	50	1.5	22.2222	1	0	10.9	1	9.74	0.4	2.3	0	1	1		8.1	1	1	0	5	0	1	0	4.2	0	0	0	0
15	79	0	0	#NULL!	1	0	0	0	0	0	0	0	52	1.55	21.6441	1	0	12.8	0	0.09	0.7	4.5	0	1	1		4.2	0	2	0	4.3	0	2	0	4.1	0	0	0	0
16	70	1	0	#NULL!	0	0	0	0	0	0	1	0	65	1.67	23.3067	1	0	10.7	1	5.6	0.9	6.6	0	1	1		12.6	1	1	0	6.7	0	1	0	6.5	0	0	0	0
17	71	0	0	#NULL!	1	1	1	0	0	0	0	0	47	1.45	22.3543	1	0	9.7	1	28	1	5.2	0	1	1		9.3	1	2	0	6.9	1	2	0	5.8	0	0	0	0
18	66	1	2	60	0	0	0	0	0	0	0	0	56	1.7	19.3772	1	0	12.9	1	0.6	0.8	#NULL!	#NULL!	1	1		9	1	2	0	5.7	0	2	0	5.9	0	0	0	0
19	28	1	2	8	0	0	0	0	0	0	0	0	88	1.72	29.7458	1	0	16	0	1.06	0.7	4.1	0	1	1		6.6	0	2	0	5.5	0	2	0	4.7	0	0	0	0
20	64	1	2	40	1	1	0	0	0	0	0	0	79	1.68	27.9904	1	0	12.7	1	5.17	0.8	6	0	1	1		10.1	1	1	0	5.5	0	1	0	4.8	0	0	0	0
21	71	0	0	#NULL!	1	0	0	0	0	0	1	0	46	1.53	19.6506	1	1	12.3	0	0.776	0.7	4.2	0	1	1		6.1	1	#NULL!	1	10.1	1	#NULL!	1	9.4	1	0	0	0
22	65	0	0	#NULL!	0	1	0	0	0	0	0	0	43	#NULL!	#NULL!	1	0	#NULL!	#NULL!	#NULL!	#NULL!	3.9	0	1	1		3	0	1	0	3.7	0	1	0	#NULL!	#NULL!	0	0	0
23	76	0	0	#NULL!	1	1	0	0	0	0	0	0	49	1.53	20.9321	1	0	9.5	1	0.71	0.9	2.9	0	1	1		7.1	1	2	0	9	1	2	0	6.2	1	0	0	0
24	50	1	0	#NULL!	0	0	0	0	0	0	0	0	68	1.7	23.5294	1	0	14.9	0	0.06	0.9	#NULL!	#NULL!	1	1		4.2	0	2	0	4.2	0	2	0	4.8	0	0	0	0
25	74	0	0	#NULL!	1	0	1	0	1	0	0	0	64	#NULL!	#NULL!	1	0	10.5	1	1.68	0.8	5.7	0	1	1		7.6	1	2	0	3.5	0	2	0	4	0	0	0	0
26	53	0	0	#NULL!	0	0	1	0	0	0	0	0	43.7	1.61	16.8589	1	1	10.4	1	0.6	0.7	6.6	1	1	1		11.6	1	#NULL!	1	7.6	1	#NULL!	1	7.1	1	1	0	1
27	74	1	1	30	1	0	0	0	0	0	0	0	57	1.64	21.1927	1	0	15	0	0.06	0.8	9	1	1	1		7.4	1	2	0	4.7	0	2	0	#NULL!	#NULL!	0	0	0
28	69	1	0	#NULL!	0	0	1	1	0	0	0	0	66	1.73	22.0522	1	0	12.3	1	22.4	1.8	8.5	1	1	1		11.4	1	#NULL!	0	#NULL!	#NULL!	#NULL!	0	4.2	0	1	0	1
29	79	1	0	#NULL!	0	0	0	0	0	0	0	0	64	164	0.00237954	2	0	11.4	1	10.08	1.2	8	1	1	1		7.3	1	1	0	5.4	0	1	0	#NULL!	#NULL!	0	0	0
30	35	0	0	#NULL!	0	0	0	0	0	0	0	0	58	1.62	22.1003	3	0	11.7	1	6.69	0.4	#NULL!	#NULL!	1	1		9.7	1	2	0	3.7	0	#NULL!	1	10.4	1	0	0	0
31	61	1	0	#NULL!	1	0	0	0	0	0	0	0	74	1.7	25.6055	3	0	13.7	0	5.16	1.1	6.3	0	1	1		15.5	1	1	0	#NULL!	#NULL!	1	0	#NULL!	#NULL!	0	0	0
32	85	0	0	#NULL!	1	0	0	0	0	0	0	0	46	1.57	18.662	1	0	10	1	0.7	0.6	3.9	0	1	1		14.1	1	2	0	7	1	2	0	4.9	0	0	0	0
33	73	0	0	#NULL!	0	0	0	0	0	0	0	0	56	1.45	26.635	1	0	#NULL!	#NULL!	#NULL!	#NULL!	#NULL!	#NULL!	1	1		8.5	1	2	0	3	0	2	0	4.3	0	0	0	0
34	75	1	0	#NULL!	0	0	0	0	0	0	0	0	67	1.67	24.0238	1	1	15.1	0	0.43	0.9	5.4	0	1	1		11.4	1	#NULL!	1	12.5	1	#NULL!	1	11.1	1	0	0	0
35	85	1	0	#NULL!	0	1	0	0	1	0	0	0	72	1.78	22.7244	1	0	9.8	1	6.49	0.9	5	0	1	1		9.2	1	1	0	5.6	0	1	0	#NULL!	#NULL!	0	0	0
36	59	0	0	#NULL!	0	0	0	0	0	0	0	0	40	1.53	17.0874	1	0	11.2	1	0.24	0.7	#NULL!	#NULL!	1	1		12.1	1	1	0	4.9	0	1	0	5.3	0	0	0	0
37	45	1	1	2	0	0	0	0	0	0	0	0	70	1.73	23.3887	2	0	14.8	0	7.66	0.9	#NULL!	#NULL!	1	1		9.8	1	2	0	3.9	0	2	0	4	0	0	0	0
38	75	0	0	#NULL!	1	0	0	0	0	0	0	0	60	1.53	25.6312	1	0	10.6	1	0.5	0.9	#NULL!	#NULL!	1	1		9.3	1	2	0	5.4	0	#NULL!	0	#NULL!	#NULL!	0	0	0
39	78	0	0	#NULL!	1	1	0	0	0	0	0	0	44	1.45	20.9275	1	0	12.2	0	0.5	0.6	3.8	0	1	1		6.3	1	2	0	3.6	0	2	0	4.2	0	0	0	0
40	63	0	0	#NULL!	1	0	0	0	0	0	0	0	72	1.66	26.1286	1	0	12.8	0	#NULL!	0.9	6.6	1	1	1		12	1	1	0	7.5	1	1	0	#NULL!	#NULL!	0	0	0
41	53	0	0	#NULL!	0	0	0	0	0	0	0	0	#NULL!	#NULL!	#NULL!	2	0	12.6	0	0.05	0.7	4	0	1	1		10.3	1	1	0	4.9	0	1	0	#NULL!	#NULL!	0	0	0
42	61	1	0	#NULL!	0	0	0	0	0	0	0	0	76	1.84	22.448	1	0	14.7	0	#NULL!	0.9	4.9	0	1	1		11.1	1	1	0	#NULL!	#NULL!	1	0	4.7	0	0	0	0
43	59	1	0	#NULL!	0	0	0	0	0	0	0	0	63	1.7	21.7993	1	0	14	0	0.5	0.9	5.4	0	1	1		11.1	1	1	0	8.3	1	1	0	#NULL!	#NULL!	0	0	0
44	52	0	0	#NULL!	0	0	0	0	0	0	0	0	45	1.62	17.1468	1	0	11.6	1	0.07	0.6	#NULL!	#NULL!	1	1		11.1	1	#NULL!	1	9	1	#NULL!	1	9	1	0	0	0
45	81	0	0	#NULL!	0	0	0	0	0	0	0	0	48	1.51	21.0517	1	0	10.9	1	1.48	0.5	3	0	1	1		9.1	1	1	0	6.8	1	2	0	3.8	0	0	0	0
46	87	1	0	#NULL!	1	0	0	0	0	0	0	0	60	1.55	24.974	1	0	#NULL!	#NULL!	#NULL!	#NULL!	#NULL!	#NULL!	1	1		11.4	1	2	0	#NULL!	#NULL!	2	0	5.2	0	0	0	0
47	55	0	0	#NULL!	0	0	0	0	0	0	0	0	#NULL!	#NULL!	#NULL!	1	0	12.6	0	0.05	0.6	3.8	0	1	1		9.7	1	1	0	4.6	0	1	0	#NULL!	#NULL!	0	0	0
48	55	1	0	#NULL!	0	0	0	0	0	0	0	0	58	1.74	19.1571	2	0	11.3	1	8.446	0.7	4.3	0	1	1		6	0	1	0	5.8	0	1	0	6.3	0	0	0	0
49	58	1	0	#NULL!	0	0	0	0	0	0	0	0	40	1.7	13.8408	1	0	12.7	1	1.72	0.7	#NULL!	#NULL!	1	1		6	0	1	0	7.8	1	1	0	6.9	0	0	0	0
50	53	1	2	30	1	0	0	0	0	0	0	0	77	1.77	24.5779	2	0	15.1	0	1.3	0.9	6.5	0	1	1		10.5	1	1	0	#NULL!	#NULL!	1	0	8	1	0	0	0
51	71	1	0	#NULL!	1	0	0	0	0	0	0	0	62	1.64	23.0518	1	0	12.9	1	0.6	1	5.5	0	1	1		12.6	1	2	0	5.5	0	2	0	5.2	0	0	0	0
52	91	1	0	#NULL!	1	0	0	0	0	0	0	0	67	1.66	24.3141	1	0	12.3	1	4.89	0.8	#NULL!	#NULL!	1	1		8.8	1	2	0	#NULL!	#NULL!	2	0	#NULL!	#NULL!	0	0	0
53	77	0	0	#NULL!	0	1	0	0	0	0	0	0	63	1.46	29.5553	1	0	11.8	1	0.6	0.5	#NULL!	#NULL!	1	1		5.7	0	1	0	5.8	0	1	0	#NULL!	#NULL!	0	0	0
54	55	1	3	24	0	1	0	0	0	0	0	0	72	1.67	25.8166	1	0	#NULL!	#NULL!	#NULL!	0.8	#NULL!	#NULL!	1	1		12.6	1	2	0	5.8	0	2	0	6.1	0	0	0	0
55	64	1	1	5	0	0	0	0	0	1	0	0	59	1.66	21.4109	2	0	11.6	1	5.6	0.8	#NULL!	#NULL!	1	1		10.7	1	1	0	6	0	1	0	5.1	0	0	0	0
56	84	0	0	#NULL!	0	0	0	0	0	0	0	0	45	1.58	18.026	1	1	#NULL!	#NULL!	#NULL!	#NULL!	#NULL!	#NULL!	1	1		9.3	1	#NULL!	1	9.4	1	#NULL!	1	7.9	1	0	0	0
57	70	1	0	#NULL!	1	0	1	0	1	0	0	1	60	1.65	22.0386	1	0	12.4	1	0.41	1	7.5	1	1	1		8.7	1	2	0	#NULL!	#NULL!	2	0	8.1	1	0	0	0
58	53	0	0	#NULL!	0	0	0	0	0	0	0	0	69	1.62	26.2917	1	0	12.3	0	0.01	0.7	#NULL!	#NULL!	1	1		6.1	1	2	0	#NULL!	#NULL!	2	0	4.6	0	0	0	0
59	69	1	1	40	0	0	0	0	0	0	0	0	52	1.59	20.5688	1	1	12.9	1	3.42	1.7	5.9	0	1	1		9.2	1	#NULL!	1	7.2	1	#NULL!	1	4.6	0	0	0	0
60	65	1	0	#NULL!	1	0	0	0	0	0	0	0	70	1.65	25.7117	1	0	12.2	1	18.23	1	6.9	0	1	1		17.8	1	#NULL!	0	7.7	1	#NULL!	0	7.8	1	0	0	0
61	69	1	1	30	0	0	0	0	0	0	0	0	55	1.64	20.4491	1	0	#NULL!	#NULL!	#NULL!	#NULL!	#NULL!	#NULL!	1	1		15.6	1	2	0	11.1	1	2	0	8.7	1	0	0	0
62	27	0	0	#NULL!	0	0	0	0	0	0	0	0	53	1.61	20.4467	1	0	13.5	0	#NULL!	0.7	#NULL!	#NULL!	1	1		6.5	1	2	0	4.1	0	2	0	#NULL!	#NULL!	0	0	0
63	28	0	0	#NULL!	0	0	0	0	0	0	0	0	53	1.63	19.9481	1	0	10.8	1	0.5	0.6	#NULL!	#NULL!	1	1		11.7	1	2	0	3.8	0	2	0	4.4	0	0	0	0
64	79	1	0	#NULL!	1	0	0	0	0	0	1	0	57	1.65	20.9366	1	0	12.2	1	26.39	1.1	#NULL!	#NULL!	1	1		6	0	#NULL!	0	#NULL!	#NULL!	#NULL!	0	#NULL!	#NULL!	1	0	1
65	59	0	0	#NULL!	0	0	0	0	0	0	0	0	52	1.62	19.8141	1	0	11.7	1	6.6	0.6	#NULL!	#NULL!	1	1		7.8	1	1	0	4.8	0	1	0	5.1	0	0	0	0
66	59	1	1	30	1	0	0	1	0	0	0	1	48	1.64	17.8465	1	0	10.1	1	0.9	2.8	#NULL!	#NULL!	1	1		13.2	1	2	0	6	0	2	0	3.6	0	0	0	0
67	49	0	0	#NULL!	0	0	0	0	0	0	0	0	64	1.62	24.3865	1	0	12.5	0	8.89	0.58	#NULL!	#NULL!	1	1		7.4	1	1	0	4.3	0	1	0	3.6	0	0	0	0
68	54	0	0	#NULL!	1	0	1	0	1	0	0	0	53	1.58	21.2306	2	0	9.9	1	2.3	0.7	#NULL!	#NULL!	1	1		8.1	1	1	0	3.6	0	1	0	2.6	0	0	0	0
69	63	1	0	#NULL!	0	0	0	0	0	0	0	0	68	1.7	23.5294	1	0	13.8	0	0.5	0.7	#NULL!	#NULL!	1	1		9.2	1	2	0	6	0	2	0	4.9	0	0	0	0
70	59	1	1	30	1	0	0	0	0	0	0	0	65	1.56	26.7094	1	0	14.3	0	0.5	0.8	6.4	0	1	1		10.4	1	1	0	5.2	0	1	0	5	0	0	0	0
71	65	0	0	#NULL!	1	0	0	0	0	0	0	0	63	1.5	28	1	0	13.5	0	0.06	0.6	#NULL!	#NULL!	1	1		8.1	1	1	0	#NULL!	#NULL!	1	0	#NULL!	#NULL!	0	0	0
72	76	1	1	20	1	1	0	0	0	0	0	0	70	1.7	24.2215	1	0	13.9	0	13.3	1	#NULL!	#NULL!	1	1		10.5	1	2	0	5.1	0	2	0	4.5	0	0	0	0
73	66	1	0	#NULL!	1	1	0	0	0	0	0	0	60	1.51	26.3146	1	0	16.7	0	0.36	0.8	5.2	0	1	1		7.5	1	1	0	#NULL!	#NULL!	1	0	#NULL!	#NULL!	0	0	0
74	72	1	2	25	0	0	0	0	0	0	1	0	60	#NULL!	#NULL!	1	0	7.9	1	6.51	1.8	#NULL!	#NULL!	1	1		17.5	1	2	0	9.8	1	2	0	8.9	1	0	0	0
75	65	0	0	#NULL!	0	0	0	0	0	0	0	0	50	1.55	20.8117	1	0	9.5	1	3.46	0.4	#NULL!	#NULL!	1	1		8.3	1	1	0	5	0	1	0	4.3	0	0	0	0
76	74	0	0	#NULL!	0	1	0	0	0	0	0	0	60	1.52	25.9695	1	0	12.3	0	#NULL!	0.7	#NULL!	#NULL!	1	1		4.5	0	1	0	#NULL!	#NULL!	1	0	#NULL!	#NULL!	0	0	0
77	34	1	3	15	0	0	0	0	0	0	0	0	78	1.81	23.8088	1	0	15.1	0	15.23	0.7	3	0	1	1		5.1	0	2	0	3.6	0	2	0	4	0	0	0	0
78	79	0	0	#NULL!	1	1	0	0	0	0	0	0	50	1.55	20.8117	1	0	11.1	1	5.8	0.6	#NULL!	#NULL!	1	1		12.4	1	1	0	12.6	1	1	0	9.5	1	0	0	0
79	55	0	0	#NULL!	0	0	0	0	0	0	0	0	57	1.63	21.4536	1	0	12.3	0	#NULL!	0.5	#NULL!	#NULL!	1	1		8.3	1	2	0	3.1	0	2	0	#NULL!	#NULL!	0	0	0
80	85	1	0	#NULL!	1	0	0	0	0	0	0	0	62	1.62	23.6244	2	0	12.3	1	0.64	1.3	#NULL!	#NULL!	1	1		13.9	1	1	0	#NULL!	#NULL!	1	0	#NULL!	#NULL!	0	0	0
81	79	0	0	#NULL!	1	0	0	0	0	1	0	0	30	1.4	15.3061	1	0	13.8	0	1.3	0.6	#NULL!	#NULL!	1	1		10.1	1	1	0	4.7	0	1	0	4.7	0	0	0	0
82	69	1	1	50	0	0	0	0	0	0	0	0	52	1.62	19.8141	1	0	#NULL!	#NULL!	#NULL!	#NULL!	#NULL!	#NULL!	1	1		8.2	1	2	0	4.2	0	2	0	0.35	0	0	0	0
83	74	0	0	#NULL!	1	1	0	0	0	0	0	0	45	1.42	22.317	1	0	10.6	1	9.2	0.6	#NULL!	#NULL!	1	1		9.5	1	1	0	3.7	0	1	0	#NULL!	#NULL!	0	0	0
84	74	0	0	#NULL!	0	0	0	0	0	0	0	0	58	1.49	26.1249	1	0	12.6	0	0.17	0.6	2.5	0	1	1		7.6	1	2	0	3.2	0	2	0	3.2	0	0	0	0
85	81	0	0	#NULL!	1	0	0	0	0	0	0	0	43	1.5	19.1111	1	0	11.7	1	2.62	1.1	3.8	0	1	1		7.7	1	1	0	3.9	0	1	0	4.6	0	0	0	0
86	79	1	0	#NULL!	1	0	0	1	1	0	0	0	54	1.66	19.5965	2	0	11.9	1	0.83	1.8	#NULL!	#NULL!	1	1		14.8	1	#NULL!	0	#NULL!	#NULL!	#NULL!	0	#NULL!	#NULL!	1	1	1
87	47	1	0	#NULL!	0	0	0	0	0	0	0	0	59	1.6	23.0469	1	0	12.8	1	#NULL!	0.7	6.6	0	1	1		11.3	1	1	0	8.3	1	1	0	7.4	1	0	0	0
88	64	0	0	#NULL!	0	0	0	0	0	0	0	0	54	1.53	23.0681	1	0	11.8	1	0.4	0.6	6.5	1	1	1		13.8	1	1	0	5.9	0	1	0	5	0	0	0	0
89	43	0	0	#NULL!	0	0	0	0	0	0	0	0	54	1.6	21.0937	1	0	13.2	0	0.2	0.6	3.6	0	1	1		8.9	1	2	0	4.3	0	2	0	4	0	0	0	0
90	79	0	0	#NULL!	0	0	0	0	0	0	0	0	54	1.45	25.6837	1	0	#NULL!	#NULL!	#NULL!	#NULL!	#NULL!	#NULL!	1	1		3.9	0	2	0	1.6	0	2	0	1.9	0	0	0	0
91	74	1	1	25	0	1	0	0	0	0	0	0	53	1.62	20.1951	1	0	14.6	0	0.49	0.8	3.9	0	1	1		6	0	2	0	3.7	0	2	0	3.8	0	0	0	0
92	61	1	0	#NULL!	1	0	0	0	0	0	1	1	40	1.68	14.1723	1	0	11.4	1	10.6	0.6	#NULL!	#NULL!	1	1		14.4	1	1	0	8	1	1	0	#NULL!	#NULL!	0	0	0
93	78	1	0	#NULL!	0	0	0	0	0	1	0	0	59	1.73	19.7133	1	0	12.5	1	1.7	1.2	#NULL!	#NULL!	1	1		16.9	1	2	0	6.2	0	2	0	#NULL!	#NULL!	0	0	0
94	24	1	2	14	0	0	0	0	0	0	0	0	75	1.81	22.8931	1	0	14.6	0	#NULL!	0.9	#NULL!	#NULL!	1	1		6.5	0	1	0	6.5	0	1	0	7.6	1	0	0	0
95	73	1	0	#NULL!	1	1	0	1	0	0	0	0	69	1.64	25.6544	1	0	11.5	1	0.03	1.6	#NULL!	#NULL!	1	1		15.2	1	2	0	9.5	1	2	0	10.5	1	0	0	0
96	74	1	0	#NULL!	0	0	0	0	0	0	0	0	66	1.77	21.0667	1	0	#NULL!	#NULL!	#NULL!	#NULL!	#NULL!	#NULL!	1	1		10.8	1	1	0	5.3	0	1	0	6	0	0	0	0
97	54	1	2	35	0	0	0	0	0	0	0	0	57	1.7	19.7232	1	0	14.7	0	2.42	0.7	5	0	1	1		10	1	1	0	7.2	1	1	0	6.5	0	0	0	0
98	82	1	0	#NULL!	1	0	1	0	0	0	0	0	63	1.66	22.8625	1	0	13.8	0	#NULL!	1	#NULL!	#NULL!	1	1		10.9	1	2	0	4.9	0	2	0	4.6	0	0	0	0
99	72	1	1	30	0	1	0	0	1	0	0	0	56	1.64	20.8209	1	0	12.2	1	2.41	0.8	#NULL!	#NULL!	1	1		6.9	0	1	0	4.8	0	1	0	#NULL!	#NULL!	0	0	0
100	90	1	0	#NULL!	0	0	0	0	0	0	0	0	50	1.67	17.9282	3	0	11.2	1	16.2	0.6	#NULL!	#NULL!	1	1		8.5	1	1	0	4	0	1	0	#NULL!	#NULL!	0	0	0
101	45	1	0	#NULL!	0	1	0	0	0	0	1	0	44	1.64	16.3593	1	0	12.3	1	0.6	0.7	#NULL!	#NULL!	1	1		8.5	1	1	0	5.6	0	#NULL!	0	#NULL!	#NULL!	0	0	0
102	82	1	0	#NULL!	0	0	0	0	0	0	0	0	45	1.55	18.7305	3	0	12.2	1	1.91	0.7	#NULL!	#NULL!	1	1		11.2	1	2	0	6.5	0	2	0	7.4	1	0	0	0
103	28	1	1	3.5	0	0	0	0	0	0	0	0	61	1.67	21.8724	1	0	16.2	0	0.5	0.6	#NULL!	#NULL!	1	1		15.1	1	2	0	6.2	0	2	0	6.3	0	0	0	0
104	44	0	0	#NULL!	0	0	0	1	0	0	0	0	61.5	1.58	24.6355	1	0	8.3	1	6.34	8	#NULL!	#NULL!	1	1		4.4	0	2	0	4.2	0	2	0	#NULL!	#NULL!	0	0	0
105	46	0	0	#NULL!	0	0	0	0	0	0	0	0	54.1	1.57	21.9482	1	0	11.2	1	0.5	0.6	#NULL!	#NULL!	1	1		8.3	1	2	0	4	0	2	0	4.5	0	0	0	0
106	59	1	2	15	0	0	0	0	0	0	0	0	58	1.73	19.3792	3	0	11.6	1	3.19	0.7	#NULL!	#NULL!	1	1		8.4	1	1	0	#NULL!	#NULL!	1	0	#NULL!	#NULL!	0	0	0
107	35	1	0	#NULL!	0	0	0	0	0	0	0	0	#NULL!	#NULL!	#NULL!	3	0	14.3	0	3.1	0.9	#NULL!	#NULL!	1	1		13.4	1	1	0	7.5	1	1	0	#NULL!	#NULL!	0	0	0
108	69	0	0	#NULL!	1	1	0	0	0	0	0	0	58.1	1.58	23.2735	1	0	#NULL!	#NULL!	#NULL!	#NULL!	#NULL!	#NULL!	1	1		15.6	1	1	0	8.4	1	2	0	11.7	1	0	0	0
109	66	0	0	#NULL!	1	0	0	0	0	0	0	0	49	1.53	20.9321	1	0	11	1	0.05	0.9	5.4	0	1	1		12.4	1	2	0	#NULL!	#NULL!	2	0	#NULL!	#NULL!	0	0	0
110	67	1	0	#NULL!	0	0	0	0	0	0	1	0	72	1.63	27.0993	1	0	#NULL!	#NULL!	#NULL!	#NULL!	#NULL!	#NULL!	1	1		11.2	1	1	0	5.4	0	1	0	#NULL!	#NULL!	0	0	0
111	50	1	1	25	0	0	0	0	0	0	0	0	60	1.62	22.8624	1	1	#NULL!	#NULL!	#NULL!	#NULL!	#NULL!	#NULL!	1	1		12.1	1	#NULL!	0	#NULL!	#NULL!	#NULL!	0	#NULL!	#NULL!	0	0	0
112	34	1	0	#NULL!	0	0	0	0	0	0	0	0	69	1.67	24.7409	1	0	15	0	0.01	0.8	#NULL!	#NULL!	1	1		9.5	1	1	0	5.8	0	1	0	5.9	0	0	0	0
113	73	1	0	#NULL!	0	1	0	0	0	0	0	0	63.5	1.72	21.4643	1	0	13.9	0	2.18	0.8	4.7	0	1	1		10.7	1	1	0	#NULL!	#NULL!	1	0	4.8	0	0	0	0
114	64	1	2	20	0	1	0	0	0	0	0	0	65	1.67	23.3067	1	0	15.4	0	0.13	0.9	#NULL!	#NULL!	1	1		5.6	0	1	0	3.7	0	1	0	2.7	0	0	0	0
115	79	1	0	#NULL!	1	1	0	0	0	0	0	0	67	1.68	23.7387	3	0	15	0	9.26	0.6	#NULL!	#NULL!	1	1		7.8	1	2	0	4	0	2	0	4.4	0	0	0	0
116	70	1	0	#NULL!	0	1	0	0	0	0	0	0	56	1.73	18.7109	1	0	14	0	0.15	0.8	#NULL!	#NULL!	1	1		9.8	1	1	0	4.6	0	1	0	5.1	0	0	0	0
117	75	1	0	#NULL!	1	0	0	1	1	0	0	1	53	1.67	19.0039	1	0	10.4	1	#NULL!	3.5	11.4	1	1	1		13.5	1	2	0	11.9	1	1	0	12.4	1	0	0	0
118	50	0	0	#NULL!	0	0	0	0	0	0	0	0	64	1.65	23.5078	1	0	13.1	0	#NULL!	0.8	#NULL!	#NULL!	1	1		6.8	1	1	0	3.7	0	1	0	4.2	0	0	0	0
119	74	1	1	25	1	0	0	0	0	0	0	1	50	1.62	19.052	1	0	8.1	1	1	0.9	#NULL!	#NULL!	1	1		9	1	1	0	#NULL!	#NULL!	1	0	#NULL!	#NULL!	0	0	0
120	78	0	0	#NULL!	1	1	0	1	1	0	0	0	53	1.67	19.0039	1	0	8.2	1	10	2.6	#NULL!	#NULL!	1	1		6.1	1	1	0	7.4	1	1	0	7.2	1	0	0	0
121	71	1	1	40	0	0	0	0	0	0	0	0	72.5	1.75	23.6735	1	0	13.3	0	5.77	0.7	#NULL!	#NULL!	1	1		20.9	1	1	0	8	1	1	0	6.3	0	0	0	0
122	21	0	2	3	0	0	0	0	0	0	0	0	#NULL!	#NULL!	#NULL!	1	1	#NULL!	#NULL!	#NULL!	#NULL!	#NULL!	#NULL!	3	1	PZA,MOXI,CS,PTH,PAS,KM	8.5	1	#NULL!	1	5.9	0	#NULL!	1	#NULL!	#NULL!	0	0	0
123	52	1	1	30	0	0	0	0	0	0	0	0	64	1.72	21.6333	1	0	12	1	2.53	1.2	6.5	0	1	1		10.9	1	#NULL!	1	10.8	1	#NULL!	1	9.7	1	0	0	0
124	84	0	0	#NULL!	0	0	0	0	0	0	0	0	40	1.5	17.7778	1	0	11.1	1	4.29	0.9	#NULL!	#NULL!	1	1		13.1	1	2	0	6.9	1	2	0	5.1	0	0	0	0
125	76	0	0	#NULL!	1	0	0	0	0	0	0	0	54	1.5	24	1	0	11.6	1	0.47	0.6	#NULL!	#NULL!	1	1		6.9	1	1	0	5.2	0	1	0	4.6	0	0	0	0
126	75	1	1	40	0	0	0	0	0	0	1	0	60	#NULL!	#NULL!	1	0	#NULL!	#NULL!	#NULL!	#NULL!	#NULL!	#NULL!	1	1		6.8	0	1	0	6.7	0	1	0	#NULL!	#NULL!	0	0	0
127	63	1	0	#NULL!	0	1	0	1	0	0	0	1	64	1.66	23.2254	1	1	13.9	0	1.4	0.8	4.1	0	1	1		15.7	1	#NULL!	0	6	0	#NULL!	0	5	0	1	0	0
128	77	1	0	#NULL!	0	0	0	0	1	0	0	0	63	1.56	25.8876	1	0	13.9	0	5.66	1.1	5.7	0	1	1		10	1	#NULL!	0	#NULL!	#NULL!	#NULL!	0	5	0	0	1	0
129	46	1	2	20	0	0	0	0	0	0	0	0	77	1.77	24.5779	2	0	15.6	0	3.2	0.8	#NULL!	#NULL!	2	0		5.1	0	1	0	5.6	0	1	0	5.7	0	0	0	0
130	50	1	0	#NULL!	0	0	0	0	0	0	0	1	68.2	1.8	21.0494	1	0	9.6	1	9.81	1	#NULL!	#NULL!	2	0		18.4	1	2	0	7.5	1	2	0	8.8	1	0	0	0
131	66	1	0	#NULL!	0	0	0	0	0	0	0	0	63.7	1.72	21.5319	1	1	12.9	1	0.04	1.3	4.3	0	1	1		10.5	1	#NULL!	1	9.3	1	#NULL!	1	8.9	1	0	0	0
132	69	0	0	#NULL!	0	0	0	0	0	0	0	0	67	1.68	23.7387	1	0	#NULL!	#NULL!	#NULL!	#NULL!	#NULL!	#NULL!	1	1		9.9	1	2	0	1	0	2	0	4.6	0	0	0	0
133	59	1	1	60	1	0	1	0	0	1	0	0	65	1.74	21.4692	1	0	13.6	0	2.02	0.9	#NULL!	#NULL!	1	1		12.5	1	2	0	7.9	1	2	0	#NULL!	#NULL!	0	0	0
134	67	0	0	#NULL!	1	0	0	0	0	0	0	0	68	1.54	28.6726	1	0	10	1	17.3	0.4	#NULL!	#NULL!	1	1		13.1	1	#NULL!	1	11.1	1	#NULL!	1	9.3	1	0	0	0
135	54	1	1	25	1	0	0	0	0	0	1	0	46	1.62	17.5278	1	0	13.1	0	0.5	1.1	#NULL!	#NULL!	1	1		10.7	1	1	0	#NULL!	#NULL!	1	0	#NULL!	#NULL!	0	0	0
136	76	1	0	#NULL!	0	0	0	0	0	0	0	0	59	1.7	20.4152	1	0	11.7	1	0.58	0.7	#NULL!	#NULL!	1	1		10.8	1	2	0	7.4	1	2	0	7	0	0	0	0
137	75	0	0	#NULL!	0	1	0	0	0	0	1	0	55	1.5	24.4444	1	0	11.3	1	2.91	1.1	6.2	1	1	1		10.4	1	1	0	#NULL!	#NULL!	#NULL!	0	#NULL!	#NULL!	0	0	0
138	38	0	0	#NULL!	0	0	0	0	0	0	0	0	39	1.55	16.2331	1	0	10	1	0.01	0.7	#NULL!	#NULL!	1	1		8.1	1	2	0	3.3	0	2	0	#NULL!	#NULL!	0	0	0
139	43	0	0	#NULL!	0	0	0	0	0	0	0	0	65	1.6	25.3906	1	0	12.4	0	0.07	0.7	3	0	1	1		4.4	0	2	0	2.9	0	2	0	3.3	0	0	0	0
140	78	0	0	#NULL!	0	1	0	0	0	1	0	0	58	1.56	23.833	2	0	9.4	1	11.52	0.9	#NULL!	#NULL!	1	1		15.1	1	1	0	#NULL!	#NULL!	#NULL!	0	#NULL!	#NULL!	1	0	0
141	19	1	0	#NULL!	0	0	0	0	0	0	0	0	75	1.8	23.1481	1	0	13.2	0	3.95	0.9	6.9	0	1	1		11.6	1	2	0	5.6	0	2	0	6.8	0	0	0	0
142	85	0	0	#NULL!	0	0	0	0	0	0	0	0	40	1.54	16.8663	1	0	9.6	1	12.6	0.7	#NULL!	#NULL!	1	1		10.5	1	1	0	#NULL!	#NULL!	1	0	4.6	0	0	0	0
143	75	0	0	#NULL!	1	0	0	0	0	0	0	0	50	1.5	22.2222	2	0	12.7	0	0.6	0.7	#NULL!	#NULL!	1	1		9.4	1	1	0	5.2	0	1	0	4.6	0	0	0	0
144	21	1	0	#NULL!	0	0	0	0	0	0	0	0	54	1.7	18.6851	2	0	13.7	0	10.3	0.6	#NULL!	#NULL!	1	1		13.9	1	1	0	5.8	0	1	0	6.2	0	0	0	0
145	51	0	0	#NULL!	0	1	0	0	0	0	0	0	57	1.57	23.1247	1	0	14.2	0	1.33	0.5	#NULL!	#NULL!	1	1		5.8	0	1	0	#NULL!	#NULL!	1	0	#NULL!	#NULL!	0	0	0
146	69	0	0	#NULL!	0	1	0	0	0	0	0	0	44	#NULL!	#NULL!	1	0	12.4	0	1.38	0.5	1.8	0	1	1		7.8	1	1	0	4.1	0	1	0	#NULL!	#NULL!	0	0	0
147	56	0	0	#NULL!	0	0	0	0	0	0	1	0	65.5	1.63	24.6528	1	0	#NULL!	#NULL!	#NULL!	#NULL!	#NULL!	#NULL!	1	1		10.6	1	1	0	5.1	0	1	0	#NULL!	#NULL!	0	0	0
148	74	0	0	#NULL!	1	0	0	0	0	1	0	0	37	1.43	18.0938	1	0	9.9	1	0.5	0.5	#NULL!	#NULL!	1	1		9.1	1	1	0	#NULL!	#NULL!	1	0	#NULL!	#NULL!	0	1	0
149	71	1	1	120	0	0	0	0	0	0	0	0	47	1.5	20.8889	1	0	13.3	0	0.5	0.8	6.3	0	1	1		13	1	2	0	5.4	0	2	0	7.2	1	0	0	0
150	21	0	0	#NULL!	0	0	0	0	0	0	0	0	76	1.63	28.6048	1	0	12.5	0	9.4	0.7	#NULL!	#NULL!	1	1		9.7	1	1	0	#NULL!	#NULL!	1	0	4.2	0	0	0	0
151	46	1	0	#NULL!	0	1	0	0	0	0	0	0	74	1.75	24.1633	1	1	#NULL!	#NULL!	#NULL!	#NULL!	#NULL!	#NULL!	1	1		13.2	1	#NULL!	0	6.3	0	#NULL!	0	6.8	0	0	0	0
152	85	1	1	56	1	1	0	0	0	0	0	0	69	1.69	24.1588	1	0	8.3	1	3.2	2.8	#NULL!	#NULL!	1	1		7.4	1	2	0	8.4	1	2	0	7.9	1	0	0	0
153	41	1	1	10	0	0	0	0	0	0	0	0	#NULL!	#NULL!	#NULL!	1	0	#NULL!	#NULL!	#NULL!	#NULL!	#NULL!	#NULL!	1	1		10.1	1	#NULL!	0	#NULL!	#NULL!	#NULL!	0	#NULL!	#NULL!	0	0	0
154	81	0	0	#NULL!	0	0	0	0	0	0	0	0	48	#NULL!	#NULL!	2	0	12.4	0	1.1	0.8	#NULL!	#NULL!	1	1		12.6	1	1	0	5.2	0	1	0	5.1	0	0	0	0
155	72	1	0	#NULL!	0	0	0	0	0	0	0	0	49	1.61	18.9036	1	1	#NULL!	#NULL!	#NULL!	0.8	7.5	1	1	1		11.2	1	#NULL!	1	10.2	1	#NULL!	1	10.5	1	0	0	0
156	67	1	2	30	0	0	0	0	0	0	0	0	55	#NULL!	#NULL!	1	1	16	0	#NULL!	0.9	#NULL!	#NULL!	1	1		11.5	1	#NULL!	1	10.3	1	#NULL!	1	11	1	0	0	0
157	27	0	0	#NULL!	0	0	0	0	0	0	0	0	47	1.59	18.591	1	0	13.8	0	0.03	0.5	#NULL!	#NULL!	1	1		10.6	1	2	0	3.5	0	2	0	3.9	0	0	0	0
158	57	1	2	60	0	0	0	0	0	0	0	0	74.5	1.78	23.5134	1	0	15.2	0	0.54	0.7	4.3	0	1	1		9.8	1	2	0	5.1	0	2	0	5.7	0	0	0	0
159	81	1	1	30	1	1	0	0	0	0	0	0	65.3	1.62	24.8819	1	0	11.3	1	2.8	0.8	4.4	0	1	1		13.1	1	2	0	8.1	1	2	0	6.4	0	0	0	0
160	73	1	1	30	0	1	0	0	1	0	0	0	66	1.69	23.1084	1	1	16.3	0	2.9	0.8	4.3	0	1	1		6.3	0	#NULL!	1	6.4	0	#NULL!	1	5.1	0	0	0	0
161	58	0	0	#NULL!	1	0	0	0	1	0	0	0	55	1.52	23.8054	1	0	13.6	0	2.59	0.8	4.9	0	1	1		8.8	1	1	0	#NULL!	#NULL!	#NULL!	1	#NULL!	#NULL!	0	0	0
162	45	1	1	25	0	0	0	0	0	0	0	0	58	1.76	18.7242	1	0	#NULL!	#NULL!	#NULL!	#NULL!	#NULL!	#NULL!	1	1		8.7	1	2	0	5.5	0	2	0	#NULL!	#NULL!	0	0	0
163	35	1	2	20	0	0	0	0	0	0	0	0	60	#NULL!	#NULL!	1	0	14.7	0	4.1	0.9	6.1	0	1	1		11.7	1	1	0	4.8	0	1	0	6.4	0	0	0	0
164	81	1	0	#NULL!	1	1	0	0	0	0	0	0	71	1.72	23.9995	2	0	13.5	0	6.1	0.5	#NULL!	#NULL!	1	1		6.9	0	2	0	5	0	2	0	4	0	0	0	0
165	31	0	0	#NULL!	0	0	0	0	0	0	0	0	44.8	1.59	17.7208	1	0	12.6	0	#NULL!	0.8	4.9	0	1	1		8.3	1	1	0	#NULL!	#NULL!	1	0	#NULL!	#NULL!	0	0	0
166	85	1	1	30	1	0	0	0	0	0	0	0	64	1.6	25	1	0	11.6	1	2.2	0.9	#NULL!	#NULL!	1	1		16.2	1	2	0	6.5	0	2	0	#NULL!	#NULL!	0	0	0
167	46	0	0	#NULL!	0	0	0	0	0	0	0	0	55	1.58	22.0317	1	0	12.8	0	#NULL!	0.7	#NULL!	#NULL!	1	1		8	1	1	0	#NULL!	#NULL!	1	0	#NULL!	#NULL!	0	0	0
168	54	1	2	45	0	0	0	0	0	0	0	0	60	1.62	22.8624	1	0	13.6	0	0.1	0.7	#NULL!	#NULL!	1	1		14.6	1	2	0	8.5	1	2	0	7.9	1	0	0	0
169	52	1	0	#NULL!	0	0	0	0	0	0	0	0	64	1.63	24.0882	1	0	15.7	0	0.1	0.8	6.5	0	3	0	E.Mfx,Cs	5.8	0	1	0	7.2	1	1	0	7.8	1	1	0	0
170	44	0	0	#NULL!	0	0	0	0	0	0	0	0	56.5	1.53	24.136	1	0	10	1	1.91	0.6	2.8	0	1	1		6.9	1	2	0	5.2	0	2	0	4.8	0	0	0	0
171	81	1	0	#NULL!	0	0	0	0	0	0	0	0	57.8	1.58	23.1533	2	0	14.4	0	10.9	1.2	#NULL!	#NULL!	1	1		10.1	1	#NULL!	1	9.5	1	#NULL!	1	#NULL!	#NULL!	0	0	0
172	24	0	0	#NULL!	0	0	0	0	0	0	0	0	60	1.61	23.1473	1	0	12.6	0	0.92	0.7	#NULL!	#NULL!	1	1		9.3	1	2	0	4.1	0	2	0	4.4	0	0	0	0
173	76	1	1	7	1	0	1	0	1	0	0	0	57	1.62	21.7193	1	0	11.7	1	1.04	0.9	3.4	0	1	1		9	1	2	0	4.2	0	2	0	4.6	0	0	0	0
174	80	1	0	#NULL!	1	0	0	0	0	0	0	0	52	1.74	17.1753	1	0	13.8	0	0.24	0.9	4.3	0	1	1		12.9	1	2	0	5.3	0	2	0	5.2	0	0	0	0
175	58	0	0	#NULL!	0	0	0	0	0	0	0	0	48.2	1.46	22.6121	1	0	12	0	0.2	0.7	5	0	1	1		10.2	1	1	0	4.2	0	1	0	4.9	0	0	0	0
176	64	1	2	9	1	1	0	0	0	0	0	0	63	1.68	22.3214	1	0	13	0	4.28	0.9	#NULL!	#NULL!	1	1		6	0	2	0	5.4	0	2	0	2.9	0	0	0	0
177	68	1	1	15	0	1	0	0	1	0	0	0	67	1.66	24.3141	1	0	12.5	1	6.82	0.8	2.7	0	1	1		10.8	1	1	0	5.1	0	2	0	4.2	0	0	0	0
178	94	0	0	#NULL!	0	0	0	0	0	0	0	0	36	1.48	16.4354	2	0	11.4	1	3.79	0.5	#NULL!	#NULL!	1	1		11.2	1	1	0	3.7	0	1	0	#NULL!	#NULL!	0	0	0
179	60	1	1	30	0	0	1	0	1	0	0	0	69	1.76	22.2753	1	0	12.2	1	0.31	1	#NULL!	#NULL!	1	1		14	1	2	0	7	0	2	0	6.8	0	0	0	0
180	49	1	1	54	0	0	0	0	0	0	0	0	70	1.78	22.0932	1	0	14.8	0	1.75	1.3	8.9	1	1	1		14.1	1	1	0	#NULL!	#NULL!	2	0	#NULL!	#NULL!	0	0	0
181	77	0	0	#NULL!	1	0	0	0	0	0	0	0	52	1.55	21.6441	1	0	13.5	0	0.5	0.4	#NULL!	#NULL!	1	1		7.3	1	2	0	13.1	1	2	0	5.1	0	0	0	0
182	52	0	0	#NULL!	0	0	0	0	0	0	0	0	46.7	1.52	20.213	2	0	12.2	0	9.49	0.8	6.5	1	1	1		12	1	1	0	5.9	0	1	0	5.6	0	0	0	0
183	65	1	2	#NULL!	0	1	0	0	0	0	0	0	58	1.72	19.6052	1	1	11.6	1	8.13	0.8	#NULL!	#NULL!	1	1		7.5	1	#NULL!	1	7.5	1	#NULL!	1	#NULL!	#NULL!	0	0	0
184	71	0	0	#NULL!	0	1	0	0	0	0	0	0	#NULL!	#NULL!	#NULL!	1	0	12.2	0	#NULL!	0.5	2.9	0	1	1		4.6	0	1	0	#NULL!	#NULL!	#NULL!	0	#NULL!	#NULL!	0	0	0
185	68	0	0	#NULL!	1	0	0	1	0	0	0	0	45	1.5	20	2	0	10.8	1	1.5	9.3	5.7	0	1	1		3.8	0	#NULL!	0	#NULL!	#NULL!	#NULL!	0	#NULL!	#NULL!	1	0	1
186	22	0	0	#NULL!	0	0	0	0	0	0	0	0	60	1.6	23.4375	1	0	10.7	1	1.3	0.5	#NULL!	#NULL!	1	1		11.7	1	2	0	4.9	0	2	0	6	0	0	0	0
187	84	1	0	#NULL!	1	0	0	0	0	0	0	0	55	165	0.0020202	2	0	11.8	1	12.3	0.8	#NULL!	#NULL!	1	1		8.7	1	1	0	5.4	0	#NULL!	0	#NULL!	#NULL!	0	0	0
188	79	1	1	10	1	0	0	0	1	0	0	0	41.9	1.62	15.9656	1	0	12.3	1	5.82	0.7	7.5	1	1	1		8.7	1	2	0	5.4	0	2	0	5.4	0	0	0	0
189	27	0	0	#NULL!	0	0	0	0	0	0	0	0	56.6	1.59	22.3884	1	0	12.9	0	1.6	0.5	#NULL!	#NULL!	1	1		9.4	1	2	0	4.5	0	2	0	4.1	0	0	0	0
190	32	1	0	#NULL!	0	0	0	0	0	0	0	0	#NULL!	#NULL!	#NULL!	2	0	15.5	0	0.5	0.6	#NULL!	#NULL!	1	1		10.9	1	1	0	5.6	0	2	0	5.9	0	0	0	0
191	48	1	1	27	0	0	0	0	0	0	0	0	56.6	1.7	19.5848	3	0	15.4	0	#NULL!	0.8	#NULL!	#NULL!	1	1		10.5	1	2	0	4.8	0	2	0	5.1	0	0	0	0
192	81	1	1	#NULL!	1	0	0	0	0	0	0	0	54	1.58	21.6311	2	0	12.1	1	7.6	0.7	3.3	0	1	1		11.6	1	2	0	6.6	0	2	0	#NULL!	#NULL!	0	0	0
193	60	1	2	60	0	0	0	0	0	0	0	0	75	1.66	27.2173	1	0	14.7	0	0.19	0.8	#NULL!	#NULL!	1	1		7.4	1	1	0	3.5	0	1	0	#NULL!	#NULL!	0	0	0
194	36	1	2	#NULL!	0	0	0	0	0	0	0	0	86	1.81	26.2507	1	0	#NULL!	#NULL!	#NULL!	#NULL!	#NULL!	#NULL!	1	1		11	1	1	0	4.5	0	1	0	4.8	0	0	0	0
195	74	1	1	45	0	0	0	0	0	0	1	0	65	1.75	21.2245	1	0	14.8	0	0.86	1	5.3	0	1	1		8.9	1	#NULL!	0	#NULL!	#NULL!	#NULL!	0	#NULL!	#NULL!	1	0	0
196	86	0	0	#NULL!	1	1	0	0	0	0	0	0	34	1.46	15.9505	2	0	12.7	0	6.26	1.3	#NULL!	#NULL!	1	1		13	1	1	0	3.5	0	1	0	#NULL!	#NULL!	0	0	0
197	35	1	0	#NULL!	0	0	0	0	0	0	0	0	63	1.78	19.8839	1	0	15	0	0.04	0.7	#NULL!	#NULL!	1	1		12.9	1	2	0	5	0	2	0	4.5	0	0	0	0
198	66	1	1	20	0	1	0	0	0	0	0	0	50	1.6	19.5312	1	0	13.7	0	4.33	0.7	#NULL!	#NULL!	1	1		10.7	1	#NULL!	1	9.5	1	#NULL!	1	6.9	0	0	0	0
199	73	0	0	#NULL!	1	1	0	0	1	0	0	0	52	1.48	23.74	1	0	9.6	1	0.69	1.2	#NULL!	#NULL!	1	1		14	1	2	0	6.7	1	2	0	5.7	0	0	0	0
200	18	0	0	#NULL!	0	0	0	0	0	0	0	0	49	1.56	20.1348	1	0	11.1	1	1.84	0.9	3.7	0	1	1		9.2	1	1	0	#NULL!	#NULL!	2	0	5	0	0	0	0
201	35	1	2	15	0	0	0	0	0	0	0	0	71.5	1.8	22.0679	1	0	14.2	0	1.07	0.6	#NULL!	#NULL!	1	1		15.3	1	2	0	7.9	1	2	0	6.8	0	0	0	0
202	49	0	0	#NULL!	0	0	0	0	0	0	0	0	53	1.62	20.1951	1	0	13.4	0	#NULL!	#NULL!	#NULL!	#NULL!	1	1		11.7	1	1	0	4.8	0	1	0	5.3	0	0	0	0
203	74	1	1	75	0	0	0	0	0	0	0	0	61	1.71	20.8611	1	0	13.3	0	16.9	0.6	#NULL!	#NULL!	1	1		6.2	0	#NULL!	1	5.3	0	2	0	3.3	0	0	0	0
204	62	1	2	40	0	0	0	0	0	0	0	0	60	1.66	21.7738	1	0	15.2	0	0.7	0.6	5.2	0	1	1		11.2	1	2	0	5.3	0	2	0	5.9	0	0	0	0
205	29	0	0	#NULL!	0	0	0	0	0	0	0	0	73	1.73	24.3911	1	0	#NULL!	#NULL!	#NULL!	#NULL!	#NULL!	#NULL!	1	1		7.4	1	1	0	5.4	0	1	0	5.1	0	0	0	0
206	61	1	1	30	0	0	0	0	0	0	0	1	47	1.7	16.263	1	0	10.4	1	1.68	0.7	#NULL!	#NULL!	1	1		10.4	1	1	0	3.3	0	1	0	3.5	0	0	0	0
207	46	0	0	#NULL!	0	0	0	0	0	0	0	0	58	1.58	23.2335	2	0	9.4	1	#NULL!	0.6	#NULL!	#NULL!	1	1		6.6	1	2	0	3	0	2	0	3.5	0	0	0	0
208	41	1	1	20	0	0	0	0	0	0	0	0	#NULL!	#NULL!	#NULL!	3	0	14	0	1.39	0.8	#NULL!	#NULL!	1	1		12	1	1	0	5	0	1	0	5.3	0	0	0	0
209	75	0	0	#NULL!	1	1	0	0	1	0	0	0	58	1.59	22.9421	1	0	9.1	1	9.08	0.5	4.3	0	1	1		16.4	1	#NULL!	0	#NULL!	#NULL!	#NULL!	0	#NULL!	#NULL!	1	1	0
210	36	1	2	#NULL!	0	0	0	0	0	0	0	0	62	#NULL!	#NULL!	1	0	#NULL!	#NULL!	#NULL!	#NULL!	#NULL!	#NULL!	1	1		6	0	1	0	3.9	0	1	0	4.6	0	0	0	0
211	93	0	0	#NULL!	0	0	0	0	0	0	0	0	40	1.4	20.4082	1	0	9.4	1	9.2	0.7	#NULL!	#NULL!	1	1		11.4	1	2	0	#NULL!	#NULL!	#NULL!	0	#NULL!	#NULL!	1	0	1
212	87	1	0	#NULL!	1	0	1	0	1	0	0	0	64	1.66	23.2254	1	0	12	1	7.26	1.2	11.4	1	1	1		22.2	1	1	0	8.2	1	2	0	8.9	1	0	0	0
213	68	0	2	#NULL!	0	1	1	0	0	0	1	0	58	1.56	23.833	1	0	12.3	0	2.3	0.5	3.7	0	1	1		9.6	1	1	0	3.8	0	2	0	4.4	0	0	0	0
214	75	1	2	#NULL!	0	0	0	0	0	0	1	0	52	1.6	20.3125	1	0	9.9	1	10.6	0.4	#NULL!	#NULL!	1	1		12.6	1	2	0	6.9	0	2	0	#NULL!	#NULL!	0	0	0
215	62	0	0	#NULL!	0	0	0	0	0	0	0	0	70	1.62	26.6728	1	0	14.1	0	0.244	0.6	4.4	0	1	1		7.7	1	1	0	4.2	0	1	0	4.6	0	0	0	0
216	69	0	0	#NULL!	1	1	1	0	0	0	0	0	69	#NULL!	#NULL!	1	0	12.3	0	0.02	0.7	4.5	0	1	1		8.3	1	#NULL!	0	#NULL!	#NULL!	#NULL!	0	#NULL!	#NULL!	1	0	0
217	74	1	1	20	0	0	0	0	0	0	0	0	67	1.75	21.8776	1	0	9.9	1	12.7	0.9	#NULL!	#NULL!	1	1		7.5	1	#NULL!	0	#NULL!	#NULL!	1	0	#NULL!	#NULL!	0	0	0
218	60	0	0	#NULL!	1	0	0	0	0	1	0	0	54	1.55	22.4766	1	0	12.2	0	1.54	0.9	3.6	0	1	1		8.8	1	1	0	3.7	0	1	0	4.4	0	0	0	0
219	72	0	0	#NULL!	0	0	0	0	0	0	0	0	65	1.6	25.3906	1	1	12.3	0	0.31	0.8	4.8	0	1	1		9.5	1	#NULL!	1	7.2	1	#NULL!	1	8.2	1	0	0	0
220	70	0	0	#NULL!	0	0	1	0	0	0	0	0	54	1.44	26.0417	1	0	12.5	0	1.44	0.7	4.8	0	1	1		10.2	1	2	0	4.9	0	2	0	#NULL!	#NULL!	0	0	0
221	75	1	1	50	0	0	0	0	0	0	0	0	45	1.6	17.5781	1	0	12.4	1	9.5	0.8	11.8	1	2	0		9.2	1	1	0	4.4	0	1	0	4.5	0	0	0	0
222	49	1	0	#NULL!	0	0	0	0	0	0	0	0	52	1.66	18.8707	1	0	12.2	1	4.6	0.6	#NULL!	#NULL!	1	1		10.5	1	2	0	4.8	0	2	0	4	0	0	0	0
223	80	0	0	#NULL!	1	0	0	0	0	0	0	0	53	1.56	21.7784	1	0	9.7	1	17	0.5	3.7	0	3	0	E,Cs,Mfx,KM	14.7	1	1	0	8.4	1	1	0	9.2	1	0	0	0
224	87	1	0	#NULL!	0	0	0	0	0	1	0	0	52	1.57	21.0962	2	0	14	0	1.5	0.8	#NULL!	#NULL!	1	1		10.4	1	1	0	6.4	0	1	0	#NULL!	#NULL!	0	0	0
225	35	0	0	#NULL!	0	0	0	0	0	0	0	0	57	#NULL!	#NULL!	1	0	#NULL!	#NULL!	#NULL!	#NULL!	#NULL!	#NULL!	1	1		5.9	0	1	0	3.5	0	1	0	2.4	0	0	0	0
226	61	0	0	#NULL!	0	0	0	0	0	0	0	0	64	1.56	26.2985	2	0	12.3	0	11.87	0.7	#NULL!	#NULL!	1	1		7.7	1	1	0	#NULL!	#NULL!	1	0	3.4	0	0	0	0
227	83	0	1	5	0	0	0	0	0	0	0	0	42	1.48	19.1746	1	0	10.3	1	5.17	0.5	#NULL!	#NULL!	1	1		11.2	1	2	0	4.6	0	2	0	4.5	0	0	0	0
228	67	1	1	30	0	0	0	0	0	0	0	0	60	1.65	22.0386	1	0	14.6	0	3.28	1	4.2	0	1	1		8.8	1	2	0	4.7	0	2	0	5	0	0	0	0
229	46	1	1	25	0	0	0	0	0	0	0	0	74	1.74	24.4418	1	0	12.7	1	0.41	0.9	5.3	0	1	1		9.2	1	2	0	6	0	2	0	4.9	0	0	0	0
230	63	0	0	#NULL!	1	0	0	1	0	0	0	0	62	1.53	26.4855	1	0	9.6	1	1.21	1.8	7.4	1	1	1		8.4	1	1	0	3.2	0	1	0	2.9	0	0	0	0
231	29	1	0	#NULL!	0	0	0	0	0	0	0	0	67	1.8	20.679	1	0	16.1	0	#NULL!	1.1	#NULL!	#NULL!	1	1		15.8	1	2	0	6.9	0	2	0	5.6	0	0	0	0
232	33	1	2	7.5	0	0	0	0	0	0	0	0	76	1.81	23.1983	2	0	14	0	0.4	1	#NULL!	#NULL!	1	1		9.3	1	1	0	4.6	0	#NULL!	0	#NULL!	#NULL!	0	0	0
233	41	0	0	#NULL!	0	0	0	0	0	0	0	0	54	1.66	19.5965	1	0	14.2	0	0.47	0.9	3.6	0	1	1		7.6	1	1	0	3.5	0	#NULL!	0	#NULL!	#NULL!	0	0	0
234	53	1	0	#NULL!	0	0	0	0	0	0	0	0	81	1.71	27.7008	2	0	13.9	0	0.4	0.8	#NULL!	#NULL!	1	1		11.6	1	1	0	#NULL!	#NULL!	1	0	#NULL!	#NULL!	0	0	0
235	72	0	0	#NULL!	0	1	0	0	0	0	0	0	68	1.6	26.5625	1	0	13.9	0	0.01	0.8	3.2	0	1	1		8.5	1	1	0	4.3	0	2	0	4.5	0	0	0	0
236	57	1	1	40	1	1	0	0	0	0	0	0	56	1.67	20.0796	1	0	14.9	0	0.34	0.7	#NULL!	#NULL!	1	1		6.7	0	#NULL!	1	7	0	#NULL!	1	7.6	1	0	0	0
237	58	1	0	#NULL!	0	0	0	0	0	0	0	0	61	1.7	21.1073	1	0	13	0	10.7	0.8	#NULL!	#NULL!	1	1		9.6	1	2	0	4.7	0	2	0	3.2	0	0	0	0
238	73	1	0	#NULL!	1	0	1	0	0	0	1	0	50	1.67	17.9282	1	0	11.6	1	3.26	0.8	#NULL!	#NULL!	1	1		8.1	1	#NULL!	1	10	1	#NULL!	1	8.1	1	0	0	0
239	62	1	1	40	0	0	0	0	0	0	0	0	70	1.7	24.2215	1	0	14.9	0	0.45	1.2	#NULL!	#NULL!	1	1		13.2	1	2	0	5.8	0	2	0	5.2	0	0	0	0
240	77	0	0	#NULL!	1	0	0	0	0	0	0	0	60	1.53	25.6312	1	0	12.4	0	0.09	0.9	4.3	0	1	1		10.4	1	2	0	#NULL!	#NULL!	2	0	8.5	1	0	0	0
241	79	0	0	#NULL!	1	0	1	0	0	0	0	0	68	1.52	29.4321	1	0	14.1	0	1.5	0.7	#NULL!	#NULL!	1	1		8.7	1	1	0	3.7	0	1	0	3.6	0	0	0	0
242	34	1	2	#NULL!	0	0	0	0	0	0	0	0	47	1.72	15.887	3	0	13.4	0	15.8	0.4	#NULL!	#NULL!	1	1		14.1	1	1	0	5.1	0	#NULL!	0	#NULL!	#NULL!	0	0	0
243	92	1	0	#NULL!	1	0	0	0	0	0	0	0	54	1.67	19.3625	1	0	9.5	1	1.36	0.5	#NULL!	#NULL!	1	1		15.8	1	2	0	13.6	1	2	0	4.4	0	0	0	0
244	24	1	0	#NULL!	0	0	0	0	0	0	0	0	50.5	1.67	18.1075	2	0	13.3	0	4.26	0.6	#NULL!	#NULL!	1	1		11.1	1	1	0	5	0	1	0	5.3	0	0	0	0
245	34	1	0	#NULL!	0	0	0	0	0	0	0	0	56	1.7	19.3772	1	1	12.7	1	0.96	0.7	4.3	0	1	1		13.6	1	#NULL!	1	11.8	1	#NULL!	1	13.3	1	0	0	0
246	89	0	0	#NULL!	1	1	1	0	1	0	1	0	48	1.56	19.7239	1	0	11	1	0.12	0.8	6.2	1	1	1		8.3	1	2	0	#NULL!	#NULL!	2	0	#NULL!	#NULL!	0	0	0
247	49	1	2	50	0	0	0	0	0	0	0	0	60	1.64	22.3081	1	0	15.4	0	0.21	0.8	5.6	0	1	1		9.4	1	1	0	4.3	0	1	0	5.4	0	0	0	0
248	76	0	0	#NULL!	0	1	0	0	0	0	0	0	48	1.5	21.3333	1	0	12.4	0	#NULL!	0.6	#NULL!	#NULL!	1	1		8.2	1	2	0	5	0	2	0	#NULL!	#NULL!	0	0	0
249	56	0	0	#NULL!	0	0	0	0	0	0	0	0	59	1.56	24.2439	1	0	12.4	0	0.44	0.6	2	0	1	1		9.7	1	1	0	3.6	0	1	0	3.6	0	0	0	0
250	31	1	0	#NULL!	0	0	0	0	0	0	0	0	47	1.61	18.132	1	0	#NULL!	#NULL!	#NULL!	#NULL!	#NULL!	#NULL!	1	1		13.5	1	2	0	6.8	0	2	0	7.9	1	0	0	0
251	73	0	0	#NULL!	0	0	0	0	0	0	0	0	58	1.62	22.1003	2	0	13.5	0	4.87	0.8	#NULL!	#NULL!	1	1		8.9	1	1	0	4.4	0	2	0	3.9	0	0	0	0
252	61	0	0	#NULL!	0	0	0	0	0	0	0	0	45	1.64	16.7311	2	0	13.3	0	0.762	0.6	#NULL!	#NULL!	1	1		7.2	1	1	0	#NULL!	#NULL!	1	0	#NULL!	#NULL!	0	0	0
253	78	0	0	#NULL!	0	0	0	0	0	0	0	0	39	1.41	19.6167	1	0	11	1	4.09	0.5	8	1	1	1		3.1	0	1	0	#NULL!	#NULL!	1	0	#NULL!	#NULL!	0	0	0
254	74	1	1	40	1	1	0	0	0	0	0	0	63	1.65	23.1405	1	0	9.6	1	4	0.8	7.9	1	1	1		18.3	1	2	0	7.2	1	#NULL!	0	7	0	0	0	0
255	29	0	0	#NULL!	0	0	0	0	0	0	0	0	50	1.53	21.3593	1	0	13	0	2.17	0.5	5.4	0	1	1		8.7	1	2	0	5.3	0	#NULL!	0	5.3	0	0	0	0
256	53	0	0	#NULL!	0	0	0	0	0	0	0	0	#NULL!	#NULL!	#NULL!	1	0	13.2	0	1.28	0.7	4.3	0	1	1		9.9	1	1	0	5.4	0	1	0	5.2	0	0	0	0
257	24	0	1	5	0	1	0	0	0	0	0	0	71	1.64	26.398	1	0	10.6	1	0.9	0.6	#NULL!	#NULL!	3	0	E,Cs,Mfx	5.9	0	#NULL!	0	3	0	#NULL!	0	3.5	0	1	0	0
258	80	0	0	#NULL!	1	1	0	1	0	0	0	0	60	1.55	24.974	3	0	9.3	1	10.2	6	8.5	1	1	1		6.5	1	1	0	4.1	0	1	0	#NULL!	#NULL!	0	0	0
259	66	1	1	40	1	1	0	0	0	0	0	0	54	1.66	19.5965	1	0	14.2	0	0.73	0.9	#NULL!	#NULL!	1	1		11.4	1	1	0	#NULL!	#NULL!	1	0	#NULL!	#NULL!	0	0	0
260	79	0	0	#NULL!	0	0	0	0	0	0	0	0	44	1.5	19.5556	1	0	13.2	0	0.4	0.6	3.9	0	1	1		7.9	1	2	0	3.3	0	#NULL!	0	5.3	0	0	0	0
261	74	0	0	#NULL!	0	1	0	0	0	0	0	0	53	1.5	23.5556	1	0	11.1	1	1.19	0.9	#NULL!	#NULL!	1	1		10.9	1	2	0	6.7	1	2	0	6	0	0	0	0
262	48	0	0	#NULL!	0	0	0	0	0	0	0	0	66	1.61	25.462	1	0	13.1	0	0.03	0.6	3.9	0	1	1		6.7	1	1	0	#NULL!	#NULL!	1	0	#NULL!	#NULL!	0	0	0
263	30	1	2	#NULL!	0	1	0	0	0	0	0	0	64	1.68	22.6757	1	0	15.9	0	0.06	1.1	5.8	0	1	1		9.4	1	2	0	#NULL!	#NULL!	2	0	#NULL!	#NULL!	0	0	0
264	58	1	1	60	0	1	0	0	0	0	0	0	80	1.78	25.2493	1	0	#NULL!	#NULL!	#NULL!	#NULL!	#NULL!	#NULL!	1	1		4.2	0	1	0	3.1	0	2	0	3.5	0	0	0	0
265	58	0	0	#NULL!	0	0	0	0	0	0	0	0	65	1.58	26.0375	2	0	14.4	0	#NULL!	0.9	#NULL!	#NULL!	1	1		9.8	1	#NULL!	1	6.1	1	#NULL!	1	5.4	0	0	0	0
266	83	1	1	40	1	0	0	0	0	0	0	0	60	1.6	23.4375	1	0	9.3	1	1.78	2.2	#NULL!	#NULL!	1	1		8.4	1	1	0	7.8	1	2	0	7.4	1	0	0	0
267	79	1	1	10	1	0	0	0	0	0	0	0	47	1.65	17.2635	1	0	12.7	1	0.54	1.2	6.3	0	1	1		14.6	1	2	0	6.6	0	2	0	7.5	1	0	0	0
268	68	0	0	#NULL!	0	0	0	0	0	0	0	0	55	1.6	21.4844	1	0	13.3	0	13.79	0.9	4.3	0	1	1		11.1	1	1	0	5.4	0	1	0	6	0	0	0	0
269	73	1	0	#NULL!	1	1	0	0	0	0	0	0	63	1.7	21.7993	2	0	8.6	1	2.27	2.6	5.5	0	1	1		6.6	0	2	0	6.9	0	#NULL!	0	4.7	0	0	0	0
270	88	0	0	#NULL!	0	0	1	0	1	0	0	0	51	1.47	23.6013	2	0	14.3	0	6.45	1	#NULL!	#NULL!	1	1		10.2	1	1	0	6.3	1	1	0	5.8	0	0	0	0
271	78	1	1	15	1	0	0	0	0	0	0	0	61	1.7	21.1073	2	0	12.6	1	11.7	9	#NULL!	#NULL!	1	1		14.9	1	1	0	7	0	1	0	5.9	0	0	0	0
272	77	1	2	40	0	0	0	0	0	0	0	0	43	1.57	17.4449	1	0	12.4	1	6.12	0.5	3.5	0	1	1		7.6	1	1	0	4.9	0	1	0	#NULL!	#NULL!	0	0	0
273	78	0	0	#NULL!	0	0	0	0	0	0	0	0	38	1.58	15.2219	2	0	10.4	1	13.1	0.3	#NULL!	#NULL!	1	1		13.3	1	1	0	#NULL!	#NULL!	1	0	#NULL!	#NULL!	0	0	0
274	83	1	1	40	1	0	0	0	0	0	0	0	60	1.63	22.5827	1	0	11.6	1	9	1	#NULL!	#NULL!	1	1		13.4	1	1	0	6.6	0	1	0	#NULL!	#NULL!	0	0	0
275	64	1	1	20	0	0	0	0	0	0	0	1	62	1.77	19.79	1	0	13.2	0	0.6	1	#NULL!	#NULL!	1	1		16.7	1	2	0	9.6	1	2	0	11.1	1	0	0	0
276	22	1	1	7	0	0	0	0	0	0	0	0	81	1.82	24.4536	1	0	#NULL!	#NULL!	#NULL!	#NULL!	#NULL!	#NULL!	1	1		10.3	1	1	0	4.7	0	#NULL!	0	#NULL!	#NULL!	0	0	0
277	49	0	0	#NULL!	1	1	0	1	0	0	0	0	65	1.5	28.8889	2	0	8.4	1	5.51	4.2	5.7	0	1	1		3.6	0	#NULL!	0	#NULL!	#NULL!	#NULL!	0	#NULL!	#NULL!	1	0	1
278	67	1	0	#NULL!	1	0	0	0	0	0	0	0	85	1.8	26.2346	1	#NULL!	14.2	0	1.94	1.2	#NULL!	#NULL!	1	1		11.5	1	2	0	5.8	0	2	0	5.6	0	0	0	0
279	81	0	0	#NULL!	0	0	0	0	0	0	0	0	#NULL!	#NULL!	#NULL!	1	0	13.7	0	0.47	0.8	#NULL!	#NULL!	1	1		13	1	2	0	5.4	0	#NULL!	0	#NULL!	#NULL!	0	0	0
280	87	1	1	40	1	1	0	0	0	0	0	0	67	1.7	23.1834	3	0	10.7	1	11.83	0.7	3.2	0	1	1		10	1	2	0	#NULL!	#NULL!	2	0	5.2	0	0	0	1
281	80	0	0	#NULL!	0	1	1	0	1	0	0	0	41	1.48	18.718	1	0	9.7	1	0.7	2.4	#NULL!	#NULL!	1	1		8.8	1	2	0	#NULL!	#NULL!	#NULL!	0	#NULL!	#NULL!	0	0	0
282	61	1	2	23	0	0	0	0	0	0	0	0	64	1.66	23.2254	1	0	13.9	0	#NULL!	#NULL!	#NULL!	#NULL!	1	1		8.5	1	1	0	5	0	2	0	#NULL!	#NULL!	0	0	0
283	78	0	0	#NULL!	1	0	0	0	0	0	0	0	49	1.49	22.0711	1	0	11.7	1	0.34	0.6	#NULL!	#NULL!	1	1		7.1	1	1	0	3.9	0	1	0	3.8	0	0	0	0
284	24	1	0	#NULL!	0	0	0	0	0	0	0	0	45	1.67	16.1354	1	0	11.2	1	#NULL!	1	#NULL!	#NULL!	1	1		8.2	1	1	0	7.3	1	1	0	7.9	1	0	0	0
285	61	1	2	#NULL!	0	0	1	0	1	0	0	0	65	1.67	23.3067	1	1	10.6	1	1.97	0.8	4.8	0	1	1		11.6	1	#NULL!	1	6.9	0	#NULL!	1	13.5	1	0	0	0
286	56	1	2	80	0	0	0	0	0	0	0	0	52	1.62	19.8141	1	0	12.5	1	1.15	0.8	#NULL!	#NULL!	1	1		8.7	1	1	0	3.8	0	1	0	4.5	0	0	0	0
287	76	1	1	50	0	1	0	0	0	0	1	0	59	1.63	22.2063	1	0	13.6	0	0.582	0.7	#NULL!	#NULL!	1	1		9.2	1	#NULL!	1	9.8	1	2	0	4.7	0	0	0	0
288	39	0	2	#NULL!	0	0	0	0	0	0	0	0	49	1.6	19.1406	1	0	12.7	0	0.7	0.6	4.7	0	1	1		9.2	1	2	0	4.8	0	2	0	#NULL!	#NULL!	0	0	0
289	32	1	0	#NULL!	0	0	0	0	0	0	0	0	59	1.78	18.6214	3	0	12.4	1	23.31	0.6	1	0	1	1		8.7	1	1	0	5.4	0	1	0	5.9	0	0	0	0
290	44	1	2	25	0	0	0	0	0	0	0	0	67	1.69	23.4586	1	0	#NULL!	#NULL!	#NULL!	#NULL!	#NULL!	#NULL!	1	1		8.2	1	2	0	5.3	0	2	0	4.4	0	0	0	0
291	73	1	1	30	1	1	0	0	0	0	0	0	71	1.68	25.1559	1	0	11.5	1	3.58	1.5	4.8	0	1	1		11.1	1	1	0	#NULL!	#NULL!	1	0	#NULL!	#NULL!	0	0	0
292	75	1	2	25	0	0	0	0	0	0	0	0	53	1.65	19.4674	1	0	13.1	0	7.87	0.6	#NULL!	#NULL!	1	1		7.5	1	2	0	4.6	0	2	0	3.7	0	0	0	0
293	70	1	0	#NULL!	1	1	0	0	0	0	0	0	62	1.65	22.7732	1	0	11.5	1	4.8	0.7	4.1	0	1	1		6.9	0	1	0	4	0	2	0	4.5	0	0	0	0
294	70	0	0	#NULL!	0	0	0	0	0	0	0	0	43	1.5	19.1111	1	0	13.5	0	0.78	0.5	#NULL!	#NULL!	1	1		6	0	1	0	2.7	0	1	0	3.1	0	0	0	0
295	44	0	0	#NULL!	0	0	0	0	0	0	0	0	#NULL!	#NULL!	#NULL!	1	0	12.6	0	1.88	0.4	3.8	0	1	1		6.1	1	1	0	3.6	0	1	0	2.8	0	0	0	0
296	68	1	0	#NULL!	1	1	0	0	0	0	0	0	49	1.6	19.1406	1	0	13.8	0	0.17	0.7	#NULL!	#NULL!	1	1		12.2	1	1	0	6	0	1	0	6.4	0	0	0	0
297	91	1	1	50	0	0	0	0	0	0	0	0	43	1.76	13.8817	1	0	10.2	1	0.6	0.9	#NULL!	#NULL!	1	1		14	1	#NULL!	0	#NULL!	#NULL!	#NULL!	0	#NULL!	#NULL!	1	0	1
298	77	0	0	#NULL!	0	1	0	0	0	0	0	0	40	1.48	18.2615	2	0	#NULL!	#NULL!	#NULL!	#NULL!	#NULL!	#NULL!	1	1		9.5	1	1	0	4.7	0	1	0	5.1	0	0	0	0
299	28	0	0	#NULL!	0	0	0	0	0	0	0	0	48	1.59	18.9866	2	0	10.5	1	6.83	0.6	#NULL!	#NULL!	1	1		8.8	1	1	0	4.5	0	1	0	4.7	0	0	0	0
300	80	1	2	25	1	0	0	0	0	0	0	0	50	1.67	17.9282	1	0	12.7	1	11.4	1.6	#NULL!	#NULL!	1	1		10.8	1	2	0	#NULL!	#NULL!	#NULL!	0	#NULL!	#NULL!	0	0	0
301	86	0	0	#NULL!	1	0	1	0	0	0	0	0	66	1.58	26.4381	1	0	12	0	9	0.5	#NULL!	#NULL!	1	1		15.6	1	1	0	#NULL!	#NULL!	1	0	#NULL!	#NULL!	0	0	0
302	77	1	2	#NULL!	1	1	0	0	0	0	0	0	64	1.68	22.6757	1	0	12.1	1	3.56	1.5	#NULL!	#NULL!	1	1		5.4	0	2	0	3.8	0	2	0	4	0	0	0	0
303	68	1	1	30	1	0	0	0	1	0	0	0	70	1.63	26.3465	1	0	12.2	1	3.5	0.6	4.2	0	1	1		10.1	1	1	0	5.3	0	1	0	6.2	0	0	0	0
304	60	1	1	20	0	0	0	0	0	0	0	0	57	1.66	20.6852	1	0	14.4	0	0.15	1	4.9	0	1	1		10.4	1	1	0	6.8	0	1	0	#NULL!	#NULL!	0	0	0
305	67	0	0	#NULL!	0	0	0	0	0	0	0	0	57	#NULL!	#NULL!	1	0	12.2	0	0.73	0.8	4.4	0	1	1		10.4	1	1	0	#NULL!	#NULL!	1	0	#NULL!	#NULL!	0	0	0
306	75	0	0	#NULL!	0	0	0	0	0	0	0	0	50	1.48	22.8269	1	0	13	0	0.05	#NULL!	#NULL!	#NULL!	1	1		9.9	1	1	0	4.5	0	1	0	3.7	0	0	0	0
307	71	1	1	30	0	0	0	0	0	0	0	0	60	1.71	20.5191	1	0	15	0	0.5	0.7	#NULL!	#NULL!	1	1		8.3	1	1	0	3.5	0	1	0	3.4	0	0	0	0
308	80	0	0	#NULL!	0	0	0	0	0	0	0	0	39	1.56	16.0256	1	0	12.2	0	0.67	0.8	4.1	0	1	1		9.7	1	2	0	#NULL!	#NULL!	2	0	#NULL!	#NULL!	0	0	0
309	68	1	0	#NULL!	0	0	0	0	0	0	0	0	52	1.63	19.5717	1	0	15.7	0	9.3	0.8	#NULL!	#NULL!	1	1		13.5	1	1	0	6.9	0	1	0	#NULL!	#NULL!	0	0	0
310	78	0	0	#NULL!	1	0	1	0	0	0	0	0	49	1.55	20.3954	1	0	12.9	0	0.32	0.7	#NULL!	#NULL!	1	1		10.6	1	2	0	5.2	0	2	0	#NULL!	#NULL!	0	0	0
311	75	0	0	#NULL!	0	0	0	0	0	0	0	0	64	1.5	28.4444	1	0	10.6	1	2.67	1.4	6.9	1	1	1		13.1	1	1	0	11.7	1	1	0	#NULL!	#NULL!	0	0	0
312	60	1	2	#NULL!	0	0	0	0	0	0	0	0	48	1.64	17.8465	1	0	12.7	1	#NULL!	1	6.1	0	1	1		11.3	1	1	0	#NULL!	#NULL!	1	0	#NULL!	#NULL!	0	0	0
313	70	0	0	#NULL!	1	0	1	0	0	0	0	0	60	1.58	24.0346	1	0	12.3	0	0.14	1	3.9	0	1	1		9.2	1	2	0	4.7	0	2	0	4.4	0	0	0	0
314	45	0	0	#NULL!	0	0	0	0	0	0	0	0	44	1.58	17.6254	1	0	13.6	0	0.6	0.6	#NULL!	#NULL!	1	1		9.3	1	1	0	3.4	0	2	0	4.2	0	0	0	0
315	78	1	0	#NULL!	0	0	0	0	0	0	0	0	50	1.65	18.3655	1	0	12.6	1	3.23	0.6	#NULL!	#NULL!	1	1		9.8	1	1	0	3.7	0	1	0	3.8	0	0	0	0
316	81	1	0	#NULL!	0	0	0	0	0	0	0	0	52	1.63	19.5717	1	0	#NULL!	#NULL!	#NULL!	#NULL!	#NULL!	#NULL!	1	1		8.1	1	2	0	4.9	0	2	0	3.9	0	0	0	0
317	19	0	0	#NULL!	0	0	0	0	0	0	0	0	37	1.59	14.6355	1	0	9	1	5.81	0.5	#NULL!	#NULL!	1	1		8.2	1	2	0	5.3	0	2	0	4.5	0	0	0	0
318	78	1	0	#NULL!	1	0	0	0	0	0	0	0	51	1.62	19.433	1	0	9.9	1	4.46	2.2	6.4	0	1	1		7.9	1	1	0	6.5	0	1	0	6.2	0	0	0	0
319	79	0	0	#NULL!	1	0	0	0	0	0	0	0	55	1.5	24.4444	1	0	11	1	0.22	0.7	#NULL!	#NULL!	1	1		8.3	1	#NULL!	0	#NULL!	#NULL!	2	0	3.6	0	0	0	0
320	35	1	2	15	0	0	0	0	0	0	0	0	60	1.7	20.7612	3	0	13	0	1.17	0.8	5.4	0	1	1		9.1	1	2	0	8.6	1	2	0	5.4	0	0	0	0
321	55	1	1	34	0	0	0	0	0	0	0	0	76	1.78	23.9869	1	0	13.8	0	1.77	0.9	#NULL!	#NULL!	1	1		13.5	1	2	0	7.3	1	2	0	6.9	0	0	0	0
322	62	1	1	60	1	1	1	0	1	0	0	0	70	1.69	24.5089	1	1	14.9	0	0.29	0.9	#NULL!	#NULL!	1	1		8.6	1	#NULL!	1	15	1	#NULL!	1	13.9	1	0	0	0
323	56	1	2	40	0	0	0	0	0	0	0	0	64	1.66	23.2254	2	0	14.5	0	15.6	0.8	#NULL!	#NULL!	1	1		11.1	1	1	0	7	0	1	0	6.3	0	0	0	0
324	67	1	1	20	0	0	0	0	0	0	1	0	50	1.65	18.3655	1	0	13.6	0	1.4	1.2	#NULL!	#NULL!	1	1		11.7	1	1	0	12.2	1	1	0	6.6	0	0	0	0
325	21	1	0	#NULL!	0	0	0	0	0	0	0	0	49	1.58	19.6283	1	0	14.2	0	1.39	0.6	#NULL!	#NULL!	1	1		9.3	1	2	0	5.9	0	2	0	5.8	0	0	0	0
326	42	0	0	#NULL!	0	0	0	0	0	0	0	0	43	1.5	19.1111	1	0	#NULL!	#NULL!	#NULL!	#NULL!	#NULL!	#NULL!	1	1		7.7	1	1	0	#NULL!	#NULL!	1	0	4.4	0	0	0	0
327	69	0	0	#NULL!	0	0	0	0	0	0	0	0	51	1.49	22.9719	1	0	#NULL!	#NULL!	#NULL!	#NULL!	#NULL!	#NULL!	2	0		4.1	0	1	0	4.1	0	1	0	3.2	0	0	0	0
328	46	0	0	#NULL!	0	0	0	0	0	0	0	0	#NULL!	#NULL!	#NULL!	1	0	11.2	1	0.01	0.6	3.5	0	1	1		6.1	1	1	0	3.1	0	1	0	2.9	0	0	0	0
329	78	1	1	10	0	0	0	0	0	0	0	0	#NULL!	#NULL!	#NULL!	1	0	13.2	0	8.1	0.8	#NULL!	#NULL!	1	1		11.4	1	2	0	5	0	#NULL!	0	#NULL!	#NULL!	0	0	0
330	50	1	1	15	0	1	0	0	1	0	0	0	79	1.78	24.9337	1	0	14.3	0	#NULL!	0.9	3.3	0	1	1		7.5	1	2	0	3.4	0	2	0	#NULL!	#NULL!	0	0	0
331	60	0	0	#NULL!	1	0	0	1	0	0	0	0	45	1.61	17.3604	2	0	8.2	1	#NULL!	6.8	10.4	1	1	1		14.9	1	2	0	11.7	1	2	0	9.7	1	0	0	0
332	79	1	2	200	0	0	0	0	0	0	0	0	61	1.65	22.4059	1	0	12.7	1	1.95	1.2	#NULL!	#NULL!	1	1		8	1	1	0	4.8	0	1	0	#NULL!	#NULL!	0	0	0
333	63	0	0	#NULL!	1	0	0	0	0	0	0	0	60	1.58	24.0346	1	0	11.7	1	3.82	0.9	#NULL!	#NULL!	1	1		10.6	1	2	0	5.6	0	2	0	5.9	0	0	0	0
334	68	0	0	#NULL!	0	0	0	0	0	0	0	0	51	1.51	22.3674	2	0	11.2	1	16.25	1.1	#NULL!	#NULL!	1	1		5	0	#NULL!	0	#NULL!	#NULL!	2	0	#NULL!	#NULL!	0	0	0
335	74	1	1	25	0	0	0	0	0	0	0	0	48	1.6	18.75	1	0	11.6	1	0.84	1	6.5	0	1	1		11.6	1	#NULL!	1	12.5	1	#NULL!	1	10	1	0	0	0
336	42	0	0	#NULL!	0	0	0	0	0	0	0	0	48	1.58	19.2277	2	0	10.7	1	8.63	0.6	#NULL!	#NULL!	1	1		7	1	1	0	3.8	0	1	0	4.3	0	0	0	0
337	18	1	0	#NULL!	0	0	0	0	0	0	0	0	62	1.72	20.9573	1	1	14.8	0	#NULL!	0.6	#NULL!	#NULL!	1	1		11	1	#NULL!	1	11.4	1	#NULL!	1	11.1	1	0	0	0
338	83	0	0	#NULL!	0	0	0	0	0	0	0	0	56	1.58	22.4323	1	0	12.1	0	2.02	0.7	4.9	0	1	1		13.7	1	2	0	6	0	2	0	5.9	0	0	0	0
339	79	0	0	#NULL!	1	0	0	0	0	0	0	0	68	1.48	31.0446	1	1	12.1	0	0.23	0.8	3.2	0	1	1		9.9	1	#NULL!	1	12	1	#NULL!	1	10.8	1	0	0	0
340	47	1	2	30	0	0	0	0	0	0	0	0	59	1.6	23.0469	1	0	9.2	1	4.4	1.2	#NULL!	#NULL!	1	1		5.3	0	1	0	4.2	0	1	0	3.5	0	0	0	0
341	74	0	0	#NULL!	0	0	0	0	0	0	0	0	43	1.5	19.1111	1	0	11.6	1	0.11	0.5	3.5	0	1	1		3	0	#NULL!	0	3.3	0	#NULL!	0	3.3	0	0	0	0
342	64	1	0	#NULL!	0	0	0	0	0	0	0	0	53	1.7	18.3391	2	0	14.9	0	0.5	0.6	#NULL!	#NULL!	1	1		10.7	1	1	0	#NULL!	#NULL!	1	0	#NULL!	#NULL!	0	0	0
343	39	1	2	15	0	0	0	0	0	0	0	0	#NULL!	#NULL!	#NULL!	1	0	13.9	0	2.22	0.7	5.4	0	1	1		12.4	1	2	0	6.6	0	2	0	5.4	0	0	0	0
344	28	1	2	3	0	0	0	0	0	0	0	0	70	1.88	19.8053	1	0	13.6	0	1.54	0.8	#NULL!	#NULL!	1	1		14.8	1	2	0	13.8	1	2	0	5.6	0	0	0	0
345	67	1	2	50	0	0	0	0	1	0	0	0	76	1.78	23.9869	1	0	11.6	1	6.5	0.7	#NULL!	#NULL!	1	1		14.7	1	1	0	#NULL!	#NULL!	1	0	#NULL!	#NULL!	0	0	0
346	29	0	0	0	0	0	0	0	0	0	0	0	58	1.66	21.048	2	0	12.7	0	11.6	0.5	#NULL!	#NULL!	1	1		9	1	1	0	4.7	0	1	0	4.9	0	0	0	0
347	71	0	0	#NULL!	0	1	1	0	0	0	0	0	54	1.55	22.4766	1	0	12.8	0	0.72	0.6	2.3	0	1	1		4.3	0	2	0	6.9	1	2	0	2.3	0	0	0	0
348	72	0	0	#NULL!	0	0	0	0	0	0	0	0	38	1.46	17.827	1	0	14.1	0	#NULL!	0.6	#NULL!	#NULL!	1	1		9.6	1	2	0	4.8	0	2	0	#NULL!	#NULL!	0	0	0
349	80	1	0	#NULL!	0	1	0	0	0	0	0	0	53	1.63	19.9481	1	0	9.3	1	6.19	1	4.5	0	1	1		17.1	1	1	0	#NULL!	#NULL!	1	0	8.4	1	0	0	0
350	72	0	0	#NULL!	1	0	0	0	0	0	0	0	48	1.44	23.1481	2	0	13.2	0	#NULL!	0.5	#NULL!	#NULL!	1	1		8.9	1	2	0	4	0	2	0	2.8	0	0	0	0
351	82	0	0	#NULL!	0	0	0	0	0	0	0	0	40	1.57	16.2278	1	0	11.1	1	#NULL!	0.9	4.5	0	2	0		4.6	0	1	0	#NULL!	#NULL!	#NULL!	0	#NULL!	#NULL!	1	0	0
352	74	0	0	#NULL!	1	0	0	0	0	0	0	0	35	1.43	17.1158	1	0	10.2	1	2.11	0.6	1.5	0	1	1		6.9	1	#NULL!	0	#NULL!	#NULL!	#NULL!	0	#NULL!	#NULL!	1	0	1
353	59	1	1	45	0	0	0	0	0	0	0	0	60	1.69	21.0077	1	0	13.9	0	5.63	0.8	4.7	0	1	1		5.3	0	#NULL!	0	#NULL!	#NULL!	#NULL!	0	#NULL!	#NULL!	0	0	0
354	53	1	1	40	1	1	1	0	1	0	0	0	82	1.71	28.0428	1	0	#NULL!	#NULL!	#NULL!	#NULL!	#NULL!	#NULL!	1	1		8.2	1	1	0	5.2	0	1	0	5	0	0	0	0
355	75	1	0	#NULL!	0	0	0	0	0	0	0	0	51	1.65	18.7328	1	0	12	1	#NULL!	0.6	#NULL!	#NULL!	1	1		6.2	0	2	0	3.4	0	#NULL!	1	9.9	1	0	0	0
356	38	1	0	#NULL!	0	0	0	0	0	0	0	0	74	1.77	23.6203	1	0	12.7	1	1.15	0.8	12.2	1	1	1		12.2	1	#NULL!	0	#NULL!	#NULL!	#NULL!	0	#NULL!	#NULL!	1	0	0
357	49	1	2	#NULL!	0	0	0	0	0	0	0	0	70	1.8	21.6049	1	0	15.1	0	1.4	0.7	#NULL!	#NULL!	1	1		13.5	1	2	0	6.6	0	2	0	6.2	0	0	0	0
358	78	0	0	#NULL!	0	0	0	0	0	0	0	0	45	1.5	20	1	0	13	0	0.14	1	5.3	0	1	1		6.7	1	#NULL!	1	10.2	1	2	0	5.2	0	0	0	0
359	83	1	0	#NULL!	1	0	0	0	0	0	0	0	65	1.65	23.8751	2	0	11	1	#NULL!	0.4	1.1	0	1	1		4.8	0	1	0	#NULL!	#NULL!	#NULL!	1	#NULL!	#NULL!	0	0	0
360	79	0	0	#NULL!	1	0	0	0	0	0	0	0	42	1.48	19.1746	2	0	12.8	0	8.69	0.3	#NULL!	#NULL!	1	1		4	0	#NULL!	0	#NULL!	#NULL!	2	0	#NULL!	#NULL!	0	0	0
361	88	1	1	40	1	0	1	1	0	1	0	0	54	1.63	20.3244	1	0	15.4	0	0.21	1.2	#NULL!	#NULL!	1	1		11.6	1	2	0	5.3	0	2	0	5.5	0	0	0	0
362	77	1	1	30	0	0	0	0	0	0	0	0	74	1.73	24.7252	1	0	17.5	0	7.4	0.9	#NULL!	#NULL!	1	1		12.2	1	1	0	#NULL!	#NULL!	1	0	#NULL!	#NULL!	0	0	0
363	34	1	2	#NULL!	0	0	0	0	0	0	0	0	85	1.71	29.0688	2	0	14	0	6.27	0.8	5.1	0	1	1		8.5	1	1	0	7	0	1	0	5.1	0	0	0	0
364	31	1	2	#NULL!	0	0	0	0	0	0	0	0	58	1.8	17.9012	1	0	13.9	0	4.37	0.8	#NULL!	#NULL!	1	1		11.1	1	#NULL!	1	5.1	0	#NULL!	1	#NULL!	#NULL!	0	0	0
365	72	0	0	#NULL!	1	0	0	0	0	0	0	0	64	1.62	24.3865	1	0	14.4	0	0.44	0.6	5.1	0	1	1		9.9	1	2	0	3.9	0	2	0	4.3	0	0	0	0
366	69	1	1	10	0	0	0	0	0	0	0	0	76	1.7	26.2976	1	0	14.1	0	1.48	1.1	#NULL!	#NULL!	1	1		14.2	1	2	0	6.9	0	2	0	6.1	0	0	0	0
367	83	1	0	#NULL!	1	0	0	0	0	0	0	0	#NULL!	1.72	0	1	0	8.7	1	4.3	2.1	8	1	2	0		7.2	1	1	0	#NULL!	#NULL!	1	0	#NULL!	#NULL!	0	0	1
368	19	1	1	15	0	0	0	0	0	0	0	0	55	1.77	17.5556	1	0	#NULL!	#NULL!	#NULL!	#NULL!	#NULL!	#NULL!	1	1		9.5	1	1	0	9	1	1	0	6.3	0	0	0	0
369	70	1	0	#NULL!	0	0	0	0	0	0	0	0	62	1.69	21.7079	1	0	#NULL!	#NULL!	#NULL!	#NULL!	#NULL!	#NULL!	1	1		4.1	0	#NULL!	0	4.9	0	#NULL!	0	5.1	0	0	0	0
370	64	0	0	#NULL!	0	1	0	0	0	0	0	0	50	1.6	19.5312	1	0	12.3	0	4.8	0.4	#NULL!	#NULL!	3	0	E,Cs,Mfx	5.1	0	#NULL!	0	#NULL!	#NULL!	#NULL!	0	4	0	1	0	0
371	36	0	1	8	0	0	0	0	0	0	0	0	#NULL!	#NULL!	#NULL!	1	0	14.1	0	0.39	0.7	4.4	0	1	1		8.3	1	1	0	4.7	0	1	0	3.9	0	0	0	0
372	77	1	0	#NULL!	0	0	0	0	0	0	0	0	46	1.58	18.4265	1	0	12.2	1	0.2	0.7	5.2	0	1	1		12.4	1	1	0	5.3	0	1	0	5	0	0	0	0
373	52	0	0	#NULL!	0	0	0	0	0	0	0	0	58	1.57	23.5304	1	0	14.4	0	0.2	0.6	3.9	0	1	1		9.7	1	#NULL!	1	4.5	0	1	0	4.4	0	0	0	0
374	75	1	2	15	1	0	1	0	1	0	0	0	53	1.68	18.7783	1	0	12.4	1	7.7	0.7	#NULL!	#NULL!	1	1		15.5	1	2	0	6.2	0	2	0	8.5	1	0	0	0
375	52	1	0	#NULL!	0	0	0	0	0	0	0	0	73	1.74	24.1115	1	0	15.6	0	0.08	1.2	#NULL!	#NULL!	1	1		9.2	1	1	0	5.7	0	1	0	5.7	0	0	0	0
376	52	1	2	30	0	0	0	0	0	0	1	0	38	1.61	14.6599	1	0	9	1	4.6	0.9	#NULL!	#NULL!	1	1		12.5	1	1	0	#NULL!	#NULL!	1	0	#NULL!	#NULL!	0	0	0
377	74	1	1	40	1	0	1	0	1	0	1	0	67	1.65	24.6097	1	0	#NULL!	#NULL!	#NULL!	#NULL!	#NULL!	#NULL!	1	1		8.4	1	2	0	4.9	0	2	0	5.4	0	0	0	0
378	52	1	1	10	0	0	0	0	0	0	0	0	69	1.66	25.0399	1	0	14.9	0	0.32	1	5.6	0	1	1		7.4	1	2	0	3.9	0	2	0	5.5	0	0	0	0
379	28	1	1	8	0	0	0	0	0	0	0	0	48	1.68	17.0068	1	0	12.6	1	2.43	0.7	#NULL!	#NULL!	1	1		10.5	1	2	0	6.5	0	#NULL!	0	#NULL!	#NULL!	0	0	0
380	53	1	1	30	0	0	1	0	1	0	0	0	65	1.71	22.2291	1	0	13.6	0	#NULL!	1.1	7.2	1	1	1		12.5	1	1	0	6.4	0	1	0	6.1	0	0	0	0
381	85	1	1	50	0	0	0	0	0	0	0	0	56	1.67	20.0796	2	0	14.9	0	3.51	0.8	2.9	0	1	1		7.6	1	1	0	4.2	0	1	0	#NULL!	#NULL!	0	0	0
382	28	1	0	#NULL!	0	0	0	0	0	0	0	0	40	1.64	14.8721	1	1	13	0	3.1	0.9	#NULL!	#NULL!	1	1		14.6	1	#NULL!	1	15.3	1	#NULL!	1	14.4	1	0	0	0
383	41	1	1	20	0	0	0	0	0	0	0	0	61	1.61	23.533	1	0	13.5	0	9.5	0.6	5.5	0	1	1		11.9	1	2	0	8	1	2	0	7.9	1	0	0	0
384	76	1	0	#NULL!	0	0	0	0	0	0	0	0	49	1.55	20.3954	2	0	11.4	1	4.6	0.7	#NULL!	#NULL!	1	1		12.3	1	1	0	4.4	0	1	0	5.7	0	0	0	0
385	22	1	0	#NULL!	0	0	0	0	0	0	0	0	66	1.83	19.708	2	0	13.1	0	15.5	1.1	#NULL!	#NULL!	1	1		5.9	0	1	0	#NULL!	#NULL!	1	0	#NULL!	#NULL!	0	0	0
386	87	0	0	#NULL!	0	0	0	0	0	0	0	0	#NULL!	#NULL!	#NULL!	1	0	11.7	1	0.7	0.4	#NULL!	#NULL!	1	1		8.4	1	2	0	4.8	0	2	0	4.7	0	0	0	0
387	78	1	0	#NULL!	0	0	0	0	0	0	0	0	68	1.79	21.2228	1	0	12.4	1	0.03	0.7	#NULL!	#NULL!	1	1		5.5	0	2	0	2.8	0	2	0	#NULL!	#NULL!	0	0	0
388	77	0	0	#NULL!	1	0	0	0	1	0	0	0	50	1.45	23.7812	1	0	13.4	0	0.18	0.8	4.4	0	1	1		12.4	1	2	0	5.6	0	2	0	6.3	1	0	0	0
389	68	0	0	#NULL!	0	0	0	0	1	0	0	0	56	1.57	22.719	1	0	11.5	1	5.1	0.5	#NULL!	#NULL!	1	1		6.8	1	2	0	#NULL!	#NULL!	2	0	#NULL!	#NULL!	0	0	0
390	75	0	0	#NULL!	1	0	0	0	0	0	0	0	51	#NULL!	#NULL!	1	0	#NULL!	#NULL!	#NULL!	#NULL!	#NULL!	#NULL!	1	1		10.5	1	2	0	4.2	0	2	0	4.1	0	0	0	0
391	77	0	0	#NULL!	1	0	1	1	1	0	0	0	42	1.44	20.2546	1	0	13.1	0	1.69	0.7	#NULL!	#NULL!	1	1		5	0	1	0	#NULL!	#NULL!	2	0	#NULL!	#NULL!	0	0	0
392	75	1	1	28	0	0	0	0	0	0	1	0	69	1.7	23.8754	1	0	13.8	0	0.86	0.8	#NULL!	#NULL!	1	1		8.2	1	1	0	#NULL!	#NULL!	1	0	#NULL!	#NULL!	0	0	0
393	77	1	0	#NULL!	0	0	0	0	0	0	1	0	49	1.57	19.8791	2	0	14	0	9.8	0.8	1.1	0	1	1		2.5	0	1	0	#NULL!	#NULL!	1	0	#NULL!	#NULL!	0	0	0
394	74	1	0	#NULL!	0	0	0	0	0	0	0	0	53	1.65	19.4674	1	0	#NULL!	#NULL!	#NULL!	#NULL!	#NULL!	#NULL!	1	1		9	1	#NULL!	1	4.5	0	#NULL!	1	3.7	0	0	0	0
395	74	0	0	#NULL!	1	0	0	0	0	1	0	0	39	1.6	15.2344	1	0	14.2	0	2.7	0.8	#NULL!	#NULL!	1	1		12.8	1	2	0	7.8	1	2	0	10	1	0	0	0
396	25	0	0	#NULL!	0	0	0	0	0	0	0	0	59	1.64	21.9363	2	0	11.7	1	1.2	0.5	#NULL!	#NULL!	1	1		8.3	1	1	0	#NULL!	#NULL!	1	0	#NULL!	#NULL!	0	0	0
397	70	1	0	#NULL!	1	0	1	0	0	0	0	0	63	1.63	23.7118	1	0	#NULL!	#NULL!	#NULL!	#NULL!	#NULL!	#NULL!	1	1		10.8	1	2	0	5.2	0	2	0	5.2	0	0	0	0
398	79	0	0	#NULL!	0	1	0	0	0	0	1	0	53	1.46	24.864	1	0	10.3	1	4.71	0.8	#NULL!	#NULL!	1	1		13.5	1	1	0	#NULL!	#NULL!	1	0	#NULL!	#NULL!	0	0	0
399	58	1	2	17.5	1	0	0	0	1	0	1	0	55	1.6	21.4844	1	0	#NULL!	#NULL!	#NULL!	#NULL!	#NULL!	#NULL!	1	1		9.3	1	1	0	#NULL!	#NULL!	1	0	7.3	1	0	0	0
400	72	1	0	#NULL!	1	1	0	0	0	0	0	0	67	1.77	21.3859	1	0	13.4	0	0.03	0.9	#NULL!	#NULL!	1	1		15.7	1	1	0	7.8	1	1	0	8.7	1	0	0	0
401	32	0	0	#NULL!	0	0	0	0	0	0	0	0	45	1.6	17.5781	1	0	13.7	0	0.16	0.7	#NULL!	#NULL!	1	1		11.4	1	2	0	5.5	0	2	0	#NULL!	#NULL!	0	0	0
402	82	1	2	30	1	0	1	0	0	0	1	0	58	1.64	21.5645	1	0	#NULL!	#NULL!	#NULL!	#NULL!	#NULL!	#NULL!	1	1		15.3	1	2	0	7.3	1	2	0	7.3	1	0	0	0
403	72	1	0	#NULL!	0	1	0	0	0	0	0	0	70	1.75	22.8571	2	0	12.1	1	22.2	0.8	#NULL!	#NULL!	1	1		6.9	0	2	0	4.5	0	2	0	3.8	0	0	0	0
404	88	1	1	40	0	1	0	0	0	0	1	0	42	1.6	16.4062	1	0	10.5	1	2.16	0.9	#NULL!	#NULL!	1	1		7.8	1	1	0	#NULL!	#NULL!	2	0	#NULL!	#NULL!	0	0	0
405	82	1	0	#NULL!	0	0	0	0	0	0	0	0	56	1.53	23.9224	1	0	#NULL!	#NULL!	#NULL!	#NULL!	#NULL!	#NULL!	1	1		5	0	2	0	4.6	0	2	0	4.6	0	0	0	0
406	55	0	0	#NULL!	0	0	0	0	0	0	0	0	55	1.58	22.0317	1	0	#NULL!	#NULL!	#NULL!	#NULL!	#NULL!	#NULL!	1	1		7.3	1	2	0	4.2	0	2	0	3.3	0	0	0	0
407	21	0	0	#NULL!	0	0	0	0	0	0	0	0	62	1.52	26.8352	2	0	12.8	0	0.03	0.7	#NULL!	#NULL!	1	1		10.5	1	2	0	4.3	0	2	0	5.2	0	0	0	0
408	73	1	0	#NULL!	0	0	0	0	0	0	0	0	54	1.58	21.6311	1	0	13.2	0	5.24	0.8	#NULL!	#NULL!	1	1		5.7	0	1	0	2.5	0	1	0	2.8	0	0	0	0
409	53	1	0	#NULL!	0	1	0	0	0	0	0	0	73	1.75	23.8367	2	0	11.2	1	2.7	#NULL!	#NULL!	#NULL!	3	0	E,Mfx,Cs	4.1	0	#NULL!	0	#NULL!	#NULL!	#NULL!	0	#NULL!	#NULL!	1	0	1
410	83	1	1	35	1	0	1	0	1	0	0	0	65	1.65	23.8751	1	0	11.6	1	0.95	1.1	#NULL!	#NULL!	1	1		13.8	1	2	0	6.3	0	2	0	6.4	0	0	0	0
411	75	1	0	#NULL!	1	0	0	0	0	0	0	0	55	1.55	22.8928	1	0	13.4	0	0.3	1.4	#NULL!	#NULL!	1	1		12	1	2	0	5.3	0	#NULL!	0	#NULL!	#NULL!	0	0	0
412	72	0	0	#NULL!	0	0	0	0	0	0	0	0	52	1.52	22.5069	1	0	9.1	1	0.83	1	5.6	0	1	1		9.1	1	2	0	6.5	1	2	0	6.3	1	0	0	0
413	46	1	0	#NULL!	0	0	0	0	0	0	0	0	51	1.67	18.2868	3	0	11.8	1	3.34	0.6	3.9	0	1	1		7.8	1	2	0	#NULL!	#NULL!	2	0	4.2	0	0	0	0
414	67	1	1	20	0	0	0	0	0	0	0	0	66	1.67	23.6652	1	1	9.7	1	0.5	0.8	#NULL!	#NULL!	1	1		16	1	#NULL!	0	#NULL!	#NULL!	#NULL!	0	4.9	0	1	0	0
415	83	1	1	10	0	0	0	0	0	0	0	0	54	1.6	21.0937	1	0	#NULL!	#NULL!	#NULL!	#NULL!	#NULL!	#NULL!	1	1		10	1	2	0	5.4	0	2	0	4.9	0	0	0	0
416	52	1	0	#NULL!	1	0	0	0	0	1	1	0	54	1.77	17.2364	1	0	11	1	3.03	0.8	4.4	0	1	1		4.6	0	2	0	4.7	0	2	0	4.4	0	1	0	0
417	24	1	0	#NULL!	0	0	0	0	0	0	0	0	50	1.67	17.9282	1	0	14.5	0	0.48	0.8	4.8	0	1	1		5.7	0	#NULL!	0	#NULL!	#NULL!	1	0	4.7	0	0	0	0
418	67	0	0	#NULL!	0	0	0	0	0	0	1	0	63	1.53	26.9127	1	0	12.3	0	4.61	0.6	#NULL!	#NULL!	1	1		9.4	1	1	0	#NULL!	#NULL!	2	0	#NULL!	#NULL!	0	0	0
419	20	0	0	#NULL!	0	0	0	0	0	0	0	0	51	1.68	18.0697	1	0	#NULL!	#NULL!	#NULL!	#NULL!	#NULL!	#NULL!	1	1		9.5	1	2	0	5.6	0	2	0	5.3	0	0	0	0
420	80	1	0	#NULL!	0	0	0	0	0	0	0	0	64	1.6	25	2	0	10.6	1	5.5	0.7	#NULL!	#NULL!	1	1		14.8	1	2	0	4.3	0	2	0	3.7	0	0	0	0
421	76	1	1	7.5	1	0	1	0	1	0	0	0	75	1.65	27.5482	1	0	16.7	0	4.8	1	#NULL!	#NULL!	1	1		11.4	1	#NULL!	1	13.2	1	#NULL!	1	#NULL!	#NULL!	0	0	0
422	22	0	0	#NULL!	0	0	0	0	0	0	0	0	40	1.69	14.0051	1	0	10	1	2.32	0.7	3.1	0	1	1		7.3	1	2	0	3.2	0	2	0	#NULL!	#NULL!	0	0	0
423	68	1	1	10	1	0	0	0	0	0	0	0	66	1.55	27.4714	1	0	11.5	1	10.7	0.8	10.7	1	1	1		14.6	1	1	0	5.9	0	1	0	6.1	0	0	0	0
424	22	1	0	#NULL!	0	0	0	0	0	0	0	0	67	1.73	22.3863	1	0	#NULL!	#NULL!	#NULL!	#NULL!	#NULL!	#NULL!	1	1		11.6	1	1	0	5.6	0	1	0	6.5	0	0	0	0
425	35	0	0	#NULL!	0	0	0	0	0	0	0	0	45	1.58	18.026	2	0	14.3	0	0.9	1	#NULL!	#NULL!	1	1		7	1	1	0	3.5	0	1	0	4.4	0	0	0	0
426	70	1	0	#NULL!	0	0	0	0	0	0	0	0	65	1.67	23.3067	1	0	15.1	0	0.27	1	5.8	0	1	1		9.9	1	2	0	6.2	0	2	0	6.2	0	0	0	0
427	64	1	1	40	1	1	1	0	1	0	1	0	58	1.64	21.5645	1	1	#NULL!	#NULL!	19	1.8	4.6	0	3	1	E,Z,Mfx,KM,Pto,Cs	9.6	1	#NULL!	1	12.4	1	#NULL!	1	10.2	1	0	0	0
428	71	1	1	#NULL!	1	0	1	0	1	0	0	0	58	1.67	20.7967	1	0	12.6	1	1.3	0.6	#NULL!	#NULL!	1	1		9.2	1	2	0	5.3	0	2	0	5	0	0	0	0
429	49	0	0	#NULL!	0	0	0	0	0	0	0	0	47	1.61	18.132	1	0	#NULL!	#NULL!	#NULL!	#NULL!	#NULL!	#NULL!	1	1		7.8	1	2	0	3.2	0	2	0	3.9	0	0	0	0
430	59	1	0	#NULL!	0	0	0	0	0	0	0	0	63	1.63	23.7118	1	1	#NULL!	#NULL!	#NULL!	#NULL!	#NULL!	#NULL!	1	1		4.9	0	#NULL!	0	5	0	#NULL!	0	5.9	0	0	0	0
431	59	1	1	30	0	0	0	0	0	0	0	0	77	1.76	24.858	1	0	16.8	0	1	1	7.5	1	1	1		11.7	1	2	0	7.2	1	2	0	7.2	1	0	0	0
432	27	1	0	#NULL!	0	0	0	0	0	0	0	0	74	#NULL!	#NULL!	2	0	#NULL!	#NULL!	#NULL!	#NULL!	#NULL!	#NULL!	1	1		10	1	1	0	6	0	1	0	#NULL!	#NULL!	0	0	0
433	36	0	0	#NULL!	0	0	0	0	0	0	0	0	50	1.65	18.3655	1	0	10.7	1	0.01	#NULL!	#NULL!	#NULL!	1	1		9.5	1	2	0	4.8	0	2	0	3.4	0	0	0	0
434	77	0	0	#NULL!	1	0	0	1	0	0	0	0	47	1.5	20.8889	1	0	#NULL!	#NULL!	#NULL!	#NULL!	#NULL!	#NULL!	1	1		16.2	1	2	0	8.8	1	2	0	8.2	1	0	0	0
435	52	0	0	#NULL!	0	0	0	0	0	0	0	0	42	1.24	27.3153	1	0	#NULL!	#NULL!	#NULL!	#NULL!	#NULL!	#NULL!	1	1		8.4	1	1	0	#NULL!	#NULL!	1	0	#NULL!	#NULL!	0	0	0
436	65	1	0	#NULL!	0	0	0	0	0	0	0	0	64	1.8	19.7531	1	0	#NULL!	#NULL!	0.33	#NULL!	#NULL!	#NULL!	1	1		10.5	1	2	0	5.4	0	2	0	5	0	0	0	0
437	56	0	0	#NULL!	0	0	0	0	0	0	0	0	56	1.51	24.5603	2	0	#NULL!	#NULL!	0.7	0.5	#NULL!	#NULL!	1	1		5.5	0	1	0	4.3	0	#NULL!	0	#NULL!	#NULL!	0	0	0
438	83	1	0	#NULL!	0	0	0	0	0	0	0	0	40	1.6	15.625	1	0	#NULL!	#NULL!	#NULL!	#NULL!	#NULL!	#NULL!	1	1		16.8	1	2	0	5.4	0	2	0	5.5	0	0	0	0
439	78	0	0	#NULL!	0	0	0	0	0	0	0	0	53	1.56	21.7784	1	0	13.7	0	0.22	0.6	#NULL!	#NULL!	1	1		10	1	2	0	4.6	0	2	0	5.1	0	0	0	0
440	32	0	0	#NULL!	0	0	0	0	0	0	0	0	49	1.62	18.6709	2	0	13.5	0	0.15	0.7	#NULL!	#NULL!	1	1		6	0	1	0	3.4	0	1	0	3.6	0	0	0	0
441	68	1	1	30	0	0	0	0	0	0	0	0	55	1.64	20.4491	1	0	#NULL!	#NULL!	2.5	0.4	#NULL!	#NULL!	1	1		1.2	0	#NULL!	1	#NULL!	#NULL!	#NULL!	0	#NULL!	#NULL!	1	0	1
442	74	1	0	#NULL!	1	1	0	0	0	0	0	0	63	1.73	21.0498	1	0	13.5	0	1.09	1.1	7.8	1	1	1		16.4	1	1	0	8.3	1	1	0	8.2	1	0	0	0
443	56	1	1	30	0	0	0	0	0	0	0	0	72	1.75	23.5102	2	0	14.1	0	0.7	0.6	4.6	0	1	1		11.4	1	1	0	4.9	0	1	0	5.4	0	0	0	0
444	80	0	0	#NULL!	1	0	0	0	0	0	0	0	50	1.62	19.052	2	0	12.3	0	17.59	0.8	3.4	0	1	1		14.9	1	2	0	6	0	2	0	4.7	0	0	0	0
445	79	1	0	#NULL!	0	0	1	0	0	0	1	0	62	1.71	21.2031	1	0	#NULL!	#NULL!	#NULL!	#NULL!	#NULL!	#NULL!	1	1		5	0	#NULL!	0	#NULL!	#NULL!	#NULL!	0	#NULL!	#NULL!	1	0	0
446	42	1	2	15	0	0	0	0	0	0	0	0	63	1.72	21.2953	1	0	#NULL!	#NULL!	#NULL!	#NULL!	#NULL!	#NULL!	1	1		9.5	1	1	0	4.6	0	1	0	#NULL!	#NULL!	0	0	0
447	49	0	0	#NULL!	0	0	0	0	0	0	0	0	49	1.63	18.4425	1	0	12.8	0	0.04	0.8	3.4	0	1	1		8.3	1	1	0	3.9	0	1	0	3.3	0	0	0	0
448	24	0	0	#NULL!	0	0	0	0	0	0	0	0	50	1.61	19.2894	3	0	13.1	0	0.6	0.7	#NULL!	#NULL!	3	1	E,Z,Cs,Pto,Pas,Mfx	9.9	1	#NULL!	1	9	1	#NULL!	1	9.8	1	0	0	0
449	62	1	0	#NULL!	0	0	0	0	0	0	0	0	68	1.78	21.4619	1	0	#NULL!	#NULL!	#NULL!	#NULL!	#NULL!	#NULL!	1	1		7.3	1	1	0	5	0	1	0	5.9	0	0	0	0
450	56	1	0	#NULL!	0	0	0	0	0	0	0	0	55	1.7	19.0311	1	0	13.3	0	#NULL!	0.9	3.8	0	1	1		7.2	1	2	0	3.7	0	2	0	4.7	0	0	0	0
451	50	1	0	#NULL!	1	0	0	0	0	0	0	0	#NULL!	#NULL!	#NULL!	1	1	15.6	0	0.2	0.8	#NULL!	#NULL!	1	1		7.8	1	#NULL!	1	8.8	1	#NULL!	1	8.4	1	0	0	0
452	40	1	0	#NULL!	0	0	0	1	0	0	0	0	78	1.78	24.6181	1	0	13.1	0	2.48	9.4	5.7	0	1	1		7.4	1	2	0	7.3	1	2	0	7.1	1	0	0	0
453	33	1	2	12	0	0	0	0	0	0	0	0	64	1.74	21.1389	1	0	16	0	0.66	0.8	#NULL!	#NULL!	1	1		8.5	1	1	0	5.7	0	1	0	5	0	0	0	0
454	71	1	0	#NULL!	0	0	0	0	0	0	0	0	75	1.7	25.9516	2	0	14.5	0	0.18	1	#NULL!	#NULL!	1	1		10.4	1	1	0	#NULL!	#NULL!	1	0	5.4	0	0	0	0
455	79	1	0	#NULL!	1	1	1	0	0	0	0	0	70	1.73	23.3887	2	0	11.3	1	5.18	0.8	#NULL!	#NULL!	1	1		13.3	1	2	0	4.1	0	2	0	6	0	0	0	0
456	72	0	0	#NULL!	1	0	0	0	1	0	0	0	40	1.45	19.025	3	0	14.1	0	2.5	0.8	#NULL!	#NULL!	1	1		15	1	2	0	5.2	0	2	0	5.2	0	0	0	0
457	81	0	0	#NULL!	1	0	0	0	0	0	0	0	47	1.4	23.9796	1	0	#NULL!	#NULL!	#NULL!	#NULL!	#NULL!	#NULL!	1	1		11.2	1	2	0	4.7	0	2	0	5.7	0	0	0	0
458	54	1	1	20	0	0	0	0	0	0	0	0	58	1.78	18.3058	1	0	14.2	0	2.5	0.6	5.4	0	1	1		6.1	0	1	0	4.5	0	1	0	4.3	0	0	0	0
459	68	1	1	#NULL!	1	1	0	0	0	0	0	0	68	1.63	25.5937	2	0	#NULL!	#NULL!	#NULL!	#NULL!	#NULL!	#NULL!	1	1		7.8	1	1	0	14	1	1	0	8.7	1	0	0	0
460	55	1	2	35	1	0	0	0	0	0	1	0	66	1.65	24.2424	1	0	14.8	0	0.1	0.8	5.3	0	1	1		7.5	1	2	0	6.8	0	2	0	6.5	0	0	0	0
461	80	0	0	#NULL!	1	0	0	0	0	1	0	0	48	1.5	21.3333	2	0	14.2	0	1.14	0.8	#NULL!	#NULL!	1	1		11.7	1	1	0	#NULL!	#NULL!	2	0	#NULL!	#NULL!	0	0	0
462	62	1	1	30	1	0	0	0	0	0	0	0	56	1.63	21.0772	1	0	14.1	0	0.66	0.8	4.3	0	1	1		10	1	2	0	#NULL!	#NULL!	2	0	#NULL!	#NULL!	0	0	0
463	74	1	1	25	1	0	0	0	0	0	0	0	63	1.62	24.0055	2	0	14.6	0	17.5	0.7	#NULL!	#NULL!	1	1		15.1	1	1	0	7	0	1	0	7.8	1	0	0	0
464	83	1	0	#NULL!	0	0	0	0	0	1	0	0	41	1.7	14.1869	1	0	8.6	1	3.2	1.5	#NULL!	#NULL!	1	1		13.6	1	#NULL!	0	#NULL!	#NULL!	#NULL!	0	#NULL!	#NULL!	1	0	1
465	73	1	0	#NULL!	0	1	0	0	1	0	0	0	61	1.68	21.6128	1	0	11.6	1	1.81	0.9	#NULL!	#NULL!	1	1		7.6	1	1	0	5	0	2	0	5.2	0	0	0	0
466	69	0	0	#NULL!	0	0	0	0	0	0	1	0	83	1.5	36.8889	1	0	12	0	0.37	0.6	6.2	1	1	1		9.8	1	1	0	4.3	0	2	0	4.9	0	0	0	0
467	49	0	0	#NULL!	0	0	0	0	0	0	0	0	54	1.6	21.0937	1	0	13.5	0	0.19	0.7	#NULL!	#NULL!	1	1		9	1	2	0	5.1	0	2	0	4.2	0	0	0	0
468	20	0	0	#NULL!	0	0	0	0	0	0	0	0	43	1.55	17.898	2	0	11.4	1	3.7	0.4	#NULL!	#NULL!	1	1		10.1	1	1	0	4.3	0	1	0	4.1	0	0	0	0
469	79	0	0	#NULL!	1	0	0	0	0	0	0	0	42	1.41	21.1257	1	0	10.4	1	0.55	0.4	#NULL!	#NULL!	1	1		11.7	1	1	0	4.1	0	1	0	3.5	0	0	0	0
470	52	0	0	#NULL!	0	0	0	0	0	0	0	0	41	1.44	19.7724	1	0	10.5	1	0.27	0.6	#NULL!	#NULL!	1	1		8.8	1	1	0	4.3	0	1	0	5.9	0	0	0	0
471	78	0	0	#NULL!	0	0	0	0	0	0	0	0	61	1.6	23.8281	1	0	11.1	1	15.73	0.7	3.1	0	1	1		5.6	0	2	0	4.6	0	2	0	4.8	0	0	0	0
472	40	1	1	20	0	0	0	0	0	0	0	0	56	1.7	19.3772	1	0	11.2	1	8.2	0.7	#NULL!	#NULL!	1	1		6.8	0	2	0	6.3	0	2	0	6.9	0	0	0	0
473	33	0	0	#NULL!	0	0	0	0	0	0	0	0	52	1.59	20.5688	1	0	#NULL!	#NULL!	#NULL!	#NULL!	#NULL!	#NULL!	1	1		8.6	1	1	0	4.5	0	1	0	3.6	0	0	0	0
474	78	1	0	#NULL!	1	0	0	0	0	1	0	0	57	1.57	23.1247	1	0	11.8	1	0.88	0.8	#NULL!	#NULL!	1	1		16.9	1	2	0	7.6	1	2	0	8.7	1	0	0	0
475	57	1	1	15	0	0	0	0	0	0	0	0	54	1.72	18.2531	1	0	12.8	1	2.8	0.6	#NULL!	#NULL!	1	1		8.9	1	1	0	#NULL!	#NULL!	1	0	0.7	0	0	0	0
476	80	0	0	#NULL!	0	1	0	0	0	0	0	0	33	1.45	15.6956	2	0	15.7	0	6.35	0.7	#NULL!	#NULL!	1	1		6.9	1	2	0	#NULL!	#NULL!	2	0	#NULL!	#NULL!	0	0	0
477	56	1	1	20	0	0	0	0	0	0	0	0	70	1.75	22.8571	1	1	12.7	1	2.25	1.1	#NULL!	#NULL!	1	1		11.9	1	#NULL!	1	12.1	1	#NULL!	1	12.3	1	1	0	0
478	48	1	1	10	0	0	0	0	0	0	0	0	57	1.67	20.4382	1	1	10.8	1	1.6	0.8	#NULL!	#NULL!	3	1	E,Z,Avelox,SM,Cs,Pas,Pto	7.2	1	#NULL!	0	6	0	#NULL!	0	9.2	1	0	0	0
479	64	1	1	20	0	0	0	0	0	0	0	0	58	1.68	20.5499	1	1	11.3	1	4.5	0.7	3.8	0	3	1	Z,Avelox,Km,Cs,Pto,Pas	10.1	1	#NULL!	1	9	1	#NULL!	1	10.2	1	0	0	0
480	76	1	1	60	1	1	0	0	0	0	0	0	51	1.63	19.1953	1	0	9	1	17.2	0.7	#NULL!	#NULL!	1	1		4.7	0	#NULL!	1	#NULL!	#NULL!	#NULL!	0	#NULL!	#NULL!	1	0	1
481	65	0	0	#NULL!	1	0	0	0	0	0	0	0	52	1.46	24.3948	1	0	13.5	0	0.61	0.7	4.1	0	1	1		6.1	1	2	0	3.8	0	2	0	#NULL!	#NULL!	0	0	0
482	69	1	2	#NULL!	0	0	0	0	0	0	0	0	47	1.62	17.9089	1	0	11.9	1	0.2	0.9	#NULL!	#NULL!	1	1		8.2	1	1	0	4.3	0	1	0	3.4	0	0	0	0
483	58	1	2	30	0	1	0	0	0	0	0	0	52	1.72	17.5771	1	0	10.7	1	6.34	0.6	#NULL!	#NULL!	1	1		8.4	1	2	0	6	0	2	0	4.8	0	0	0	0
484	46	1	0	#NULL!	0	1	0	0	0	0	0	0	#NULL!	#NULL!	#NULL!	1	0	#NULL!	#NULL!	#NULL!	#NULL!	#NULL!	#NULL!	3	0	Cs,Pto,Mfx,Pas,E,Z,S	4	0	#NULL!	0	4	0	#NULL!	1	4.1	0	1	0	0
485	66	1	1	10	0	0	0	0	0	0	0	0	64	1.7	22.1453	1	0	#NULL!	#NULL!	#NULL!	#NULL!	#NULL!	#NULL!	1	1		16.9	1	2	0	7.3	1	2	0	6.8	0	0	0	0
486	70	1	2	50	1	0	1	0	0	0	0	0	57	1.59	22.5466	2	0	8.7	1	1.3	1.1	#NULL!	#NULL!	1	1		7.7	1	1	0	7.4	1	1	0	6.9	0	0	0	0
487	74	1	0	#NULL!	1	0	0	0	0	0	0	0	64	1.61	24.6904	2	0	13.5	0	17.18	0.7	#NULL!	#NULL!	1	1		11.9	1	1	0	#NULL!	#NULL!	#NULL!	0	#NULL!	#NULL!	0	0	0
488	53	1	0	#NULL!	0	0	0	0	0	0	0	0	53	1.63	19.9481	3	0	12.3	1	0.2	0.9	#NULL!	#NULL!	1	1		11.9	1	2	0	5.4	0	2	0	5.5	0	0	0	0
489	54	1	1	10	0	0	1	0	0	0	0	0	48	1.65	17.6309	1	0	#NULL!	#NULL!	#NULL!	#NULL!	#NULL!	#NULL!	1	1		6.7	0	2	0	#NULL!	#NULL!	2	0	2.9	0	0	0	0
490	48	1	1	10	0	0	0	0	0	0	0	0	57	1.73	19.0451	1	0	#NULL!	#NULL!	#NULL!	#NULL!	#NULL!	#NULL!	1	1		6.1	0	2	0	6.4	0	2	0	6	0	0	0	0
491	67	1	0	#NULL!	0	0	0	0	0	0	0	0	65	1.65	23.8751	1	0	10.8	1	3.8	0.2	#NULL!	#NULL!	1	1		4.2	0	2	0	#NULL!	#NULL!	#NULL!	0	#NULL!	#NULL!	1	0	1
492	43	1	0	#NULL!	1	1	0	0	0	0	0	0	55	1.66	19.9594	1	0	#NULL!	#NULL!	#NULL!	#NULL!	#NULL!	#NULL!	1	1		5.4	0	1	0	5.2	0	2	0	3.9	0	0	0	0
493	59	0	0	#NULL!	1	1	0	0	0	0	0	0	62	1.55	25.8065	1	1	#NULL!	#NULL!	1.4	3.2	#NULL!	#NULL!	3	1	E,Z,Mfx,Pto,Cs,Km	6.4	1	#NULL!	1	6	0	#NULL!	1	7.6	1	0	0	0
494	72	1	0	#NULL!	0	0	1	0	1	0	0	0	54	1.6	21.0937	2	0	12.7	1	2.84	0.9	#NULL!	#NULL!	1	1		14.8	1	1	0	#NULL!	#NULL!	1	0	#NULL!	#NULL!	0	0	0
495	59	1	0	#NULL!	1	0	0	0	0	0	0	1	65	1.8	20.0617	3	1	12.7	1	1.38	1	8.8	1	3	1	Z,Cs,Mfx,Pto,Sm	16.5	1	#NULL!	0	8.3	1	#NULL!	0	6.3	0	0	0	0
496	39	1	1	20	0	0	0	0	0	0	0	0	52	1.66	18.8707	1	0	#NULL!	#NULL!	#NULL!	#NULL!	#NULL!	#NULL!	1	1		5.1	0	1	0	4.9	0	1	0	5.2	0	0	0	0
497	37	0	0	#NULL!	0	0	0	0	0	0	0	0	53	1.6	20.7031	1	0	#NULL!	#NULL!	#NULL!	#NULL!	#NULL!	#NULL!	1	1		8.2	1	1	0	3.7	0	1	0	3.5	0	0	0	0
498	26	1	0	#NULL!	0	0	0	0	0	0	0	0	#NULL!	#NULL!	#NULL!	1	1	16.9	0	0.9	0.9	5.3	0	1	1		12.3	1	#NULL!	1	12.3	1	#NULL!	1	10.8	1	0	0	0
499	42	0	0	#NULL!	0	0	0	0	0	0	0	0	62	#NULL!	#NULL!	2	0	#NULL!	#NULL!	#NULL!	#NULL!	#NULL!	#NULL!	1	1		8.4	1	2	0	3.9	0	2	0	#NULL!	#NULL!	0	0	0
500	57	0	0	#NULL!	0	0	0	0	0	0	0	0	52	1.57	21.0962	2	0	#NULL!	#NULL!	#NULL!	#NULL!	#NULL!	#NULL!	1	1		8.6	1	1	0	4.2	0	#NULL!	0	4.6	0	0	0	0
501	71	0	0	#NULL!	1	0	1	0	0	0	0	0	53	1.56	21.7784	2	0	10.2	1	0.5	0.6	#NULL!	#NULL!	1	1		7.5	1	1	0	3.8	0	1	0	3.7	0	0	0	0
502	52	1	2	#NULL!	1	0	0	0	0	0	0	0	65	1.62	24.7676	1	1	#NULL!	#NULL!	#NULL!	#NULL!	#NULL!	#NULL!	1	1		7.3	1	#NULL!	0	#NULL!	#NULL!	#NULL!	0	5.3	0	1	0	0
503	36	0	0	#NULL!	0	0	0	0	0	0	0	0	51	1.64	18.9619	1	1	#NULL!	#NULL!	#NULL!	#NULL!	#NULL!	#NULL!	1	1		6.1	1	#NULL!	0	#NULL!	#NULL!	#NULL!	0	#NULL!	#NULL!	0	0	0
504	86	1	0	#NULL!	1	0	0	1	0	0	0	0	52	1.65	19.1001	1	0	11.5	1	2.95	2.5	#NULL!	#NULL!	1	1		14	1	2	0	9.4	1	2	0	6.4	0	0	0	0
505	52	1	1	30	0	1	0	0	0	0	0	0	62	1.74	20.4783	1	0	14.2	0	0.04	0.8	#NULL!	#NULL!	1	1		6.9	0	1	0	3.5	0	1	0	3.8	0	0	0	0
506	37	0	2	30	0	0	0	0	0	0	0	0	#NULL!	#NULL!	#NULL!	1	0	14.8	0	0.1	0.5	4.8	0	1	1		10.3	1	1	0	#NULL!	#NULL!	1	0	#NULL!	#NULL!	0	0	0
507	79	0	0	#NULL!	0	1	0	0	0	0	0	0	55	1.55	22.8928	1	0	#NULL!	#NULL!	#NULL!	#NULL!	#NULL!	#NULL!	1	1		6.6	1	#NULL!	0	#NULL!	#NULL!	#NULL!	0	#NULL!	#NULL!	1	0	1
508	52	0	0	#NULL!	0	0	0	0	0	0	0	0	63	1.54	26.5643	1	0	#NULL!	#NULL!	#NULL!	#NULL!	#NULL!	#NULL!	1	1		9.6	1	1	0	#NULL!	#NULL!	1	0	#NULL!	#NULL!	0	0	0
509	22	1	0	#NULL!	0	0	0	0	0	0	0	0	51	1.78	16.0965	1	0	10.2	1	0.38	0.6	#NULL!	#NULL!	1	1		9.4	1	2	0	5.4	0	2	0	4	0	0	0	0
510	44	1	0	#NULL!	0	0	0	0	0	0	0	0	56	1.73	18.7109	2	0	13.2	0	18.1	0.8	#NULL!	#NULL!	1	1		9.4	1	1	0	4.5	0	1	0	4.6	0	0	0	0
511	78	0	0	#NULL!	0	0	0	0	0	0	0	0	40	1.5	17.7778	1	1	#NULL!	#NULL!	#NULL!	#NULL!	#NULL!	#NULL!	1	1		6	0	2	0	4	0	#NULL!	0	#NULL!	#NULL!	0	0	0
512	87	1	0	#NULL!	0	0	0	0	0	0	0	0	40	1.6	15.625	1	0	13.6	0	19	1.4	#NULL!	#NULL!	1	1		5.8	0	#NULL!	0	#NULL!	#NULL!	#NULL!	0	#NULL!	#NULL!	1	0	1
513	79	1	0	#NULL!	1	0	0	0	0	0	1	1	45	1.6	17.5781	1	0	#NULL!	#NULL!	#NULL!	#NULL!	#NULL!	#NULL!	1	1		15.7	1	1	0	5.8	0	1	0	#NULL!	#NULL!	0	0	0
514	81	0	0	#NULL!	0	0	0	0	0	0	0	0	39	1.43	19.0718	1	0	#NULL!	#NULL!	#NULL!	#NULL!	#NULL!	#NULL!	1	1		10.3	1	2	0	4.3	0	2	0	4.7	0	0	0	0
515	68	1	1	#NULL!	1	0	0	0	0	0	0	0	48	1.6	18.75	1	0	13.8	0	#NULL!	0.9	#NULL!	#NULL!	1	1		9.2	1	1	0	4.7	0	1	0	4.1	0	0	0	0
516	74	1	0	#NULL!	0	0	0	0	0	0	1	0	45	1.58	18.026	1	0	9.6	1	3.58	0.6	1.6	0	1	1		4.6	0	1	0	#NULL!	#NULL!	1	0	#NULL!	#NULL!	0	0	0
517	26	0	2	10	0	0	0	0	0	0	0	0	64	1.7	22.1453	2	0	14.3	0	5.62	0.6	3.6	0	1	1		8.6	1	2	0	4.3	0	2	0	#NULL!	#NULL!	0	0	0
518	75	1	1	40	0	1	0	0	0	0	0	0	#NULL!	#NULL!	#NULL!	1	0	9.6	1	4.2	0.8	#NULL!	#NULL!	1	1		11.6	1	2	0	3.4	0	2	0	5.5	0	0	0	0
519	21	1	0	#NULL!	0	0	0	0	0	0	0	0	83	1.85	24.2513	1	0	13.1	0	0.5	0.6	#NULL!	#NULL!	1	1		11.8	1	2	0	#NULL!	#NULL!	2	0	#NULL!	#NULL!	0	0	0
520	77	1	0	#NULL!	1	0	0	0	0	0	0	0	68	1.63	25.5937	1	1	#NULL!	#NULL!	#NULL!	#NULL!	#NULL!	#NULL!	1	1		9.5	1	1	0	#NULL!	#NULL!	1	0	#NULL!	#NULL!	0	0	0
521	74	0	0	#NULL!	0	0	0	0	0	0	0	0	55	1.6	21.4844	1	1	#NULL!	#NULL!	#NULL!	#NULL!	#NULL!	#NULL!	3	1	REZ	8.5	1	#NULL!	1	9.4	1	#NULL!	1	8.9	1	0	0	0
522	71	1	1	#NULL!	0	0	0	0	0	0	1	0	70	1.76	22.5981	1	0	12.3	1	3.03	0.8	5.1	0	1	1		12.8	1	1	0	6.9	0	1	0	7	0	0	0	0
523	32	0	0	#NULL!	0	0	0	0	0	0	0	0	50	1.62	19.052	3	0	14.4	0	0.9	0.6	#NULL!	#NULL!	1	1		8.28	1	1	0	#NULL!	#NULL!	1	0	4.2	0	0	0	0
524	45	1	2	20	0	0	0	0	0	0	0	0	70	1.76	22.5981	3	0	12.7	1	6	0.7	#NULL!	#NULL!	1	1		10.6	1	1	0	5.3	0	1	0	5.2	0	0	0	0
525	82	1	2	#NULL!	0	0	0	0	0	0	1	0	34	1.6	13.2812	2	0	11.3	1	5.1	0.5	#NULL!	#NULL!	2	0		3.3	0	1	0	6.5	0	1	0	6.7	0	0	0	0
526	74	1	0	#NULL!	0	0	0	0	1	0	0	0	55	1.7	19.0311	1	0	11.5	1	6.18	0.8	#NULL!	#NULL!	1	1		11.2	1	2	0	6.9	0	2	0	6.9	0	0	0	0
527	55	0	0	#NULL!	0	1	0	0	0	0	0	0	52	1.55	21.6441	1	0	12.5	0	0.6	0.6	4.9	0	1	1		6.4	1	#NULL!	1	5.1	0	#NULL!	1	#NULL!	#NULL!	0	0	0
528	35	0	0	#NULL!	0	0	0	0	0	0	0	0	48	#NULL!	#NULL!	1	0	12.7	0	0.2	0.7	#NULL!	#NULL!	1	1		8.4	1	1	0	4.1	0	1	0	4.8	0	0	0	0
529	69	1	0	#NULL!	0	0	0	0	0	0	1	0	54	1.6	21.0937	1	0	15	0	2.39	0.9	#NULL!	#NULL!	1	1		18.1	1	2	0	7.6	1	2	0	7.1	1	0	0	0
530	19	0	0	#NULL!	0	0	0	0	0	0	0	0	40	#NULL!	#NULL!	1	1	14.1	0	1.2	0.7	2.8	0	1	1		8.3	1	#NULL!	1	7.1	1	#NULL!	1	6.6	1	0	0	0
531	32	0	0	#NULL!	0	0	0	0	0	0	0	0	54	1.66	19.5965	2	0	12.8	0	#NULL!	0.6	#NULL!	#NULL!	1	1		9.4	1	#NULL!	0	5.6	0	#NULL!	0	4.4	0	0	0	0
532	69	1	0	#NULL!	0	0	0	0	0	0	0	0	61	1.65	22.4059	1	0	#NULL!	#NULL!	#NULL!	#NULL!	#NULL!	#NULL!	1	1		9.7	1	2	0	5.5	0	2	0	3	0	0	0	0
533	54	1	2	30	0	0	0	0	0	0	0	1	66	1.66	23.9512	1	0	#NULL!	#NULL!	#NULL!	#NULL!	#NULL!	#NULL!	2	0		6.6	0	2	0	8.7	1	2	0	#NULL!	#NULL!	0	0	0
534	49	1	0	#NULL!	0	0	0	0	0	0	0	0	55	1.62	20.9572	1	0	11.8	1	0.5	1	#NULL!	#NULL!	3	0	RIF	5.6	0	#NULL!	0	5	0	#NULL!	0	5.2	0	0	0	0
535	29	0	0	#NULL!	0	0	0	0	0	0	0	0	58	#NULL!	#NULL!	1	0	12.4	0	0.2	0.8	4.2	0	1	1		8.9	1	1	0	3.8	0	2	0	3.7	0	0	0	0
536	67	0	0	#NULL!	0	0	0	0	0	0	0	0	40	1.51	17.5431	2	0	#NULL!	#NULL!	#NULL!	#NULL!	#NULL!	#NULL!	1	1		8.4	1	1	0	5.4	0	1	0	#NULL!	#NULL!	0	0	0
537	19	0	0	#NULL!	0	0	0	0	0	0	0	0	#NULL!	#NULL!	#NULL!	1	0	12.5	0	0.03	0.6	4	0	1	1		6.8	1	1	0	#NULL!	#NULL!	#NULL!	0	#NULL!	#NULL!	0	0	0
538	40	1	1	10	1	1	0	1	0	0	0	0	75	1.72	25.3515	2	0	10.3	1	0.9	7.2	4.2	0	2	0		7.1	1	1	0	9.3	1	1	0	5.8	0	0	0	0
539	29	0	0	#NULL!	0	0	0	0	0	0	0	0	#NULL!	#NULL!	#NULL!	2	1	12.9	0	7.63	0.5	#NULL!	#NULL!	1	1		8.7	1	1	0	4.9	0	1	0	3.9	0	0	0	0
540	51	1	2	75	0	0	0	0	0	0	0	0	68	1.75	22.2041	1	0	12.9	1	0.7	0.9	#NULL!	#NULL!	1	1		7.4	1	1	0	6.7	0	2	0	6.1	0	0	0	0
541	58	1	1	30	0	0	0	0	0	0	0	0	53	1.77	16.9172	3	0	#NULL!	#NULL!	#NULL!	#NULL!	#NULL!	#NULL!	1	1		4.9	0	1	0	5.1	0	2	0	5	0	0	0	0
542	63	1	2	40	0	0	0	0	0	0	0	0	76	1.73	25.3934	1	0	12.7	1	0.5	0.6	#NULL!	#NULL!	1	1		10.2	1	1	0	4.6	0	1	0	5.3	0	0	0	0
543	60	1	1	20	0	0	0	0	0	0	0	0	72	1.73	24.0569	1	0	12.3	1	0.16	1.2	#NULL!	#NULL!	1	1		10.3	1	2	0	4.3	0	2	0	3.4	0	0	0	0
544	25	0	0	#NULL!	0	0	0	0	0	0	0	0	45	#NULL!	#NULL!	1	0	12.9	0	0.5	0.6	#NULL!	#NULL!	1	1		9.1	1	1	0	3	0	1	0	3	0	0	0	0
545	78	0	0	#NULL!	1	0	0	0	0	0	0	0	45	1.48	20.5442	1	0	10.9	1	4.35	0.4	#NULL!	#NULL!	1	1		8.9	1	2	0	9.9	1	2	0	4.7	0	0	0	0
546	56	1	0	#NULL!	0	1	0	1	0	0	0	0	58.7	1.69	20.5525	1	0	7.5	1	1.05	3.1	5.8	0	1	1		5.6	0	2	0	5.6	0	2	0	5.1	0	0	0	0
547	57	1	1	40	1	1	0	0	0	0	1	0	54	1.64	20.0773	1	0	12.6	1	3.51	0.7	7.3	1	1	1		10.1	1	1	0	6.8	0	2	0	6	0	0	0	0
548	35	1	2	1.25	0	0	0	0	0	0	0	0	54	1.69	18.9069	2	0	10.9	1	9.5	0.7	#NULL!	#NULL!	1	1		2.5	0	2	0	2.2	0	2	0	3.3	0	1	0	0
549	62	1	0	#NULL!	0	0	0	0	0	0	0	0	44	1.52	19.0443	3	1	11.2	1	9.1	0.5	#NULL!	#NULL!	1	1		12	1	#NULL!	1	12.5	1	#NULL!	1	15.6	1	0	0	0
550	55	1	1	30	0	1	0	0	0	0	0	0	66	#NULL!	#NULL!	1	0	13.9	0	0.2	0.7	#NULL!	#NULL!	1	1		9.5	1	2	0	5.8	0	2	0	6.6	0	0	0	0
551	40	1	2	40	0	1	0	0	0	0	0	0	62	1.7	21.4533	1	0	12.6	1	13.6	0.7	3.9	0	1	1		3.9	0	#NULL!	1	3.2	0	1	0	2.9	0	1	0	0
552	77	1	2	40	1	1	0	0	0	0	0	0	70	1.86	20.2336	1	0	12.2	1	3.3	0.7	#NULL!	#NULL!	1	1		10.5	1	2	0	5.3	0	2	0	6.2	0	0	0	0
553	65	1	2	40	0	1	0	1	0	0	0	0	54	1.62	20.5761	1	0	8.8	1	0.6	1.5	#NULL!	#NULL!	1	1		9.5	1	#NULL!	0	#NULL!	#NULL!	#NULL!	0	#NULL!	#NULL!	1	0	1
554	30	0	0	0	0	0	0	0	0	0	0	0	47	#NULL!	#NULL!	1	0	#NULL!	#NULL!	#NULL!	#NULL!	#NULL!	#NULL!	2	0		4	0	1	0	4.2	0	1	0	3.9	0	0	0	0
555	71	1	1	20	0	0	0	0	0	0	0	0	52	1.65	19.1001	1	0	12.3	1	1.7	0.9	#NULL!	#NULL!	1	1		9.3	1	1	0	4.2	0	2	0	5.3	0	0	0	0
556	17	1	0	#NULL!	0	0	0	0	0	0	0	0	82	1.75	26.7755	2	0	11.7	1	4.5	0.7	#NULL!	#NULL!	1	1		11.3	1	2	0	4.7	0	2	0	5	0	0	0	0
557	37	1	0	#NULL!	0	0	0	0	0	0	0	0	57	1.79	17.7897	1	0	13.3	0	7.05	0.7	#NULL!	#NULL!	1	1		13.8	1	1	0	9.7	1	1	0	#NULL!	#NULL!	0	0	0
558	35	1	0	#NULL!	0	0	0	0	0	0	0	0	73	1.68	25.8645	2	0	16	0	0.1	0.7	#NULL!	#NULL!	1	1		11.8	1	1	0	8.2	1	1	0	7.9	1	0	0	0
559	78	0	0	#NULL!	1	0	1	0	0	0	0	0	41	1.5	18.2222	1	0	10.9	1	0.5	0.7	#NULL!	#NULL!	1	1		10	1	2	0	4.3	0	2	0	#NULL!	#NULL!	0	0	0
560	64	1	2	20	0	0	0	0	0	0	0	0	58	1.67	20.7967	1	0	13.1	0	0.65	1	6	0	1	1		14.2	1	2	0	7.3	1	2	0	6.2	0	0	0	0
561	37	1	1	15	0	0	0	0	0	0	0	0	53	1.61	20.4467	1	0	11.9	1	15.5	0.5	#NULL!	#NULL!	1	1		10.5	1	1	0	10.5	1	1	0	6.1	0	0	0	0
562	49	1	1	25	0	0	1	0	1	0	0	0	77	1.71	26.3329	1	0	15.5	0	#NULL!	0.8	5.6	0	1	1		13.2	1	1	0	6.3	0	1	0	6.3	0	0	0	0
563	46	1	2	20	0	0	0	0	0	0	0	0	68	1.79	21.2228	1	0	11.8	1	5.5	0.6	#NULL!	#NULL!	1	1		11.6	1	2	0	4.8	0	2	0	5.2	0	0	0	0
564	81	0	0	#NULL!	0	1	0	0	0	0	0	0	50	#NULL!	#NULL!	1	0	12	0	0.82	0.6	#NULL!	#NULL!	1	1		11.4	1	2	0	5	0	2	0	6.1	1	0	0	0
565	50	1	1	30	0	0	0	0	0	0	0	0	77.8	1.7	26.9204	1	0	16.8	0	0.1	1.2	6.7	0	1	1		11.4	1	2	0	5	0	2	0	6.8	0	0	0	0
566	51	0	0	#NULL!	0	0	0	0	0	0	0	0	84	1.68	29.7619	2	0	12.9	0	11.3	0.5	#NULL!	#NULL!	1	1		5.9	0	1	0	4.5	0	1	0	4.5	0	0	0	0
567	83	0	1	10	0	0	0	0	0	0	0	0	41	1.5	18.2222	1	0	10.9	1	2.65	0.5	#NULL!	#NULL!	2	0		3.6	0	2	0	3.3	0	2	0	3.4	0	0	0	0
568	65	1	1	#NULL!	1	1	0	0	0	0	0	0	63	1.7	21.7993	1	0	11.2	1	0.8	0.6	#NULL!	#NULL!	1	1		4.9	0	1	0	3	0	2	0	3.6	0	0	0	0
569	26	0	0	#NULL!	0	0	0	0	0	0	0	0	45	#NULL!	#NULL!	1	0	12.6	0	0.18	0.5	3.3	0	1	1		7.3	1	1	0	4	0	1	0	#NULL!	#NULL!	0	0	0
570	80	0	0	#NULL!	0	0	0	0	0	0	0	0	63.5	150.5	0.0028035	2	0	12	0	3.2	0.5	#NULL!	#NULL!	1	1		7.9	1	2	0	3.5	0	2	0	3.9	0	0	0	0
571	40	1	2	20	0	0	0	0	0	0	0	0	70	1.75	22.8571	1	0	9.9	1	0	1.2	#NULL!	#NULL!	1	1		9.3	1	1	0	#NULL!	#NULL!	1	0	#NULL!	#NULL!	0	0	0
572	62	0	0	#NULL!	0	1	0	0	0	0	0	0	44	1.5	19.5556	1	0	8.9	1	0.29	1	2.5	0	1	1		1.8	0	2	0	2.4	0	2	0	2.4	0	0	0	0
573	46	0	0	#NULL!	0	0	0	0	0	0	0	0	54	#NULL!	#NULL!	1	1	12.4	0	0.01	0.6	2.4	0	1	1		6.5	1	#NULL!	1	7	1	#NULL!	1	6.2	1	0	0	0
574	72	1	0	#NULL!	1	0	0	0	0	0	0	0	71	1.66	25.7657	1	0	14.2	0	0.04	1	5.9	0	1	1		10.9	1	1	0	5.6	0	1	0	6.6	0	0	0	0
575	70	1	1	10	0	1	0	0	0	0	0	0	48	1.64	17.8465	2	0	13.5	0	0.09	0.7	#NULL!	#NULL!	1	1		11.2	1	2	0	6.2	0	2	0	5.5	0	0	0	0
576	32	1	0	#NULL!	0	0	0	0	0	0	0	0	#NULL!	#NULL!	#NULL!	1	0	15	0	0.45	0.8	6	0	1	1		11.7	1	1	0	#NULL!	#NULL!	1	0	6.9	0	0	0	0
577	72	0	0	#NULL!	1	1	0	0	0	0	1	0	67	1.52	28.9993	1	#NULL!	10.2	1	4.53	0.6	#NULL!	#NULL!	1	1		8	1	2	0	6.2	1	2	0	5.6	0	0	0	0
578	71	1	0	#NULL!	0	0	0	0	0	1	0	0	62	1.65	22.7732	2	0	11.7	1	4.8	1.3	#NULL!	#NULL!	2	0		10.6	1	2	0	6.9	0	2	0	6.2	0	0	0	0
579	86	0	0	0	1	1	0	0	0	0	0	0	62	1.38	32.5562	1	0	9.7	1	0.6	0.9	#NULL!	#NULL!	1	1		8.1	1	2	0	3.6	0	2	0	3.5	0	0	0	0
580	80	0	0	#NULL!	1	0	0	0	0	0	0	0	47.2	#NULL!	#NULL!	2	0	9.4	1	7.5	0.8	#NULL!	#NULL!	1	1		5.8	0	2	0	5.2	0	2	0	5.3	0	0	0	0
581	40	0	0	0	0	0	0	0	0	0	0	0	50	1.67	17.9282	3	0	9.1	1	#NULL!	0.5	2.6	0	1	1		7.5	1	1	0	3.4	0	2	0	3.3	0	0	0	0
582	47	0	0	#NULL!	0	0	0	0	0	0	0	0	42	1.5	18.6667	2	0	11.6	1	0.2	0.6	2.9	0	1	1		9.4	1	2	0	2.8	0	2	0	2.7	0	0	0	0
583	40	1	2	20	0	0	0	0	0	0	0	0	59.5	1.7	20.5882	1	0	13.8	0	0.03	0.9	#NULL!	#NULL!	1	1		7.5	1	1	0	#NULL!	#NULL!	1	0	4.2	0	0	0	0
584	71	1	1	12	0	0	0	0	0	0	0	0	65	1.64	24.1672	1	0	#NULL!	#NULL!	#NULL!	#NULL!	#NULL!	#NULL!	1	1		10	1	1	0	10.2	1	1	0	5.2	0	0	0	1
585	21	1	0	0	0	0	0	0	0	0	0	0	70	1.87	20.0177	2	0	11.6	1	5.6	0.8	#NULL!	#NULL!	1	1		11.2	1	1	0	5.8	0	1	0	#NULL!	#NULL!	0	0	0
586	20	1	2	2.5	0	0	0	0	0	0	0	0	68	#NULL!	#NULL!	2	0	13.6	0	1.31	0.6	7	0	1	1		10	1	1	0	#NULL!	#NULL!	1	0	#NULL!	#NULL!	0	0	0
587	56	1	0	#NULL!	0	1	0	0	0	0	0	0	62	1.81	18.9249	1	0	13	0	#NULL!	0.6	#NULL!	#NULL!	1	1		8.3	1	1	0	4.1	0	1	0	#NULL!	#NULL!	0	0	0
588	35	1	0	#NULL!	0	0	0	0	0	0	0	0	#NULL!	#NULL!	#NULL!	2	0	15	0	0.19	1.1	8.3	1	1	1		16.3	1	1	0	9.8	1	1	0	8.9	1	0	0	0
589	64	1	2	50	0	0	0	0	0	0	0	0	52.2	1.6	20.3906	1	0	11.2	1	9.5	0.6	#NULL!	#NULL!	1	1		7.2	1	#NULL!	1	6.7	0	1	0	6	0	0	0	0
590	40	1	0	#NULL!	0	0	0	0	0	0	0	0	59.3	1.71	20.2797	1	0	#NULL!	#NULL!	#NULL!	#NULL!	#NULL!	#NULL!	1	1		13.4	1	1	0	13	1	1	0	13	1	0	0	0
591	18	1	2	1	0	0	0	0	0	0	0	0	66	1.82	19.9251	1	0	13.6	0	0.02	#NULL!	#NULL!	#NULL!	1	1		11.9	1	1	0	5.2	0	1	0	#NULL!	#NULL!	0	0	0
592	70	0	0	#NULL!	0	1	0	0	0	0	0	0	55	1.7	19.0311	1	0	9	1	5.4	0.4	2.4	0	1	1		9.7	1	2	0	11.2	1	2	0	4.9	0	0	0	0
593	41	1	2	30	0	0	0	0	0	0	0	0	50	1.71	17.0993	1	#NULL!	11.1	1	7.5	0.5	4.2	0	1	1		13.5	1	1	0	14.2	1	1	0	7.3	1	1	0	0
594	76	1	2	25	0	0	0	0	0	0	0	0	60	#NULL!	#NULL!	1	#NULL!	13.1	0	0.29	0.6	3	0	1	1		8.2	1	1	0	4.9	0	2	0	4.9	0	1	0	0
595	26	0	0	#NULL!	0	0	0	0	0	0	0	0	57	1.53	24.3496	1	#NULL!	12.6	0	6.84	0.4	#NULL!	#NULL!	2	0		3.1	0	1	0	3.3	0	1	0	4	0	0	0	0
596	43	0	1	10	0	0	0	0	0	0	0	0	67	1.67	24.0238	2	0	13.9	0	0.1	0.6	#NULL!	#NULL!	1	1		11.2	1	1	0	6.6	1	1	0	4.6	0	0	0	0
597	76	1	1	20	1	0	0	0	0	1	1	0	86	1.65	31.5886	2	0	9.8	1	4.12	0.7	#NULL!	#NULL!	1	1		11.9	1	1	0	#NULL!	#NULL!	1	0	6.5	0	0	0	0
598	74	1	1	82.5	0	0	0	0	0	0	0	0	62	#NULL!	#NULL!	2	0	11.6	1	#NULL!	1	6	0	1	1		9.7	1	1	0	6.1	0	#NULL!	1	5.3	0	0	0	0
599	34	1	0	#NULL!	0	0	0	0	0	0	0	0	80	1.95	21.0388	1	0	10.5	1	1.22	0.8	3.3	0	1	1		10	1	2	0	5.3	0	2	0	4.7	0	0	0	0
600	52	1	2	7.5	0	0	0	0	0	0	0	0	57.5	1.66	20.8666	2	0	10.4	1	0.64	1.1	#NULL!	#NULL!	1	1		14.9	1	1	0	6.1	0	1	0	3.7	0	0	0	0
601	43	1	1	10	0	0	0	0	0	0	0	0	67	1.66	24.3141	1	0	15.2	0	0.49	1	8.5	1	1	1		14.4	1	1	0	8	1	2	0	7.8	1	0	0	0
602	28	1	0	#NULL!	0	0	0	0	0	0	0	0	50	1.62	19.052	3	0	11.7	1	4.59	0.7	#NULL!	#NULL!	1	1		6.5	0	#NULL!	1	6.3	0	2	0	5	0	0	0	0
603	71	0	0	#NULL!	1	0	1	0	1	0	0	0	58	1.54	24.4561	1	0	11.8	1	0.09	0.6	#NULL!	#NULL!	1	1		12.4	1	1	0	4.1	0	1	0	4.8	0	0	0	0
604	20	0	0	#NULL!	0	0	0	0	0	0	0	0	38	1.64	14.1285	1	0	#NULL!	#NULL!	#NULL!	#NULL!	#NULL!	#NULL!	1	1		6.8	1	1	0	4.1	0	1	0	4.3	0	0	0	0
605	58	1	1	40	0	0	0	0	0	0	0	0	72	1.76	23.2438	2	0	13.7	0	7.23	0.5	2.5	0	1	1		8.4	1	1	0	4.4	0	1	0	4.1	0	0	0	0
606	42	0	0	#NULL!	0	0	0	0	0	0	0	0	52	1.58	20.83	1	0	10	1	0.17	0.6	4.6	0	2	0		5.2	0	1	0	5.4	0	1	0	5.1	0	0	0	0
607	69	0	0	#NULL!	0	0	0	0	0	0	0	0	60	1.5	26.6667	1	0	11.7	1	4.58	0.6	#NULL!	#NULL!	1	1		8.8	1	1	0	3.9	0	1	0	4.4	0	0	0	0
608	73	1	1	20	1	0	0	0	0	0	0	0	61	1.5	27.1111	3	0	13.3	0	14.3	0.6	#NULL!	#NULL!	1	1		14.3	1	1	0	5.7	0	1	0	#NULL!	#NULL!	0	0	0
609	68	1	1	9	1	0	0	1	0	0	0	0	#NULL!	#NULL!	#NULL!	1	0	#NULL!	#NULL!	#NULL!	#NULL!	#NULL!	#NULL!	1	1		12.5	1	1	0	#NULL!	#NULL!	1	0	7.8	1	0	0	0
610	26	0	0	#NULL!	0	0	0	0	0	0	0	0	49	1.63	18.4425	2	0	11.2	1	4.89	0.5	1.4	0	1	1		8.1	1	1	0	3.7	0	2	0	2.9	0	0	0	0
611	78	0	0	#NULL!	1	0	0	0	0	0	1	0	70	1.5	31.1111	2	0	12.9	0	#NULL!	0.7	#NULL!	#NULL!	1	1		8.8	1	#NULL!	1	3.4	0	1	0	3.7	0	0	0	0
612	49	0	0	#NULL!	0	0	0	0	0	0	0	0	48	1.48	21.9138	1	0	#NULL!	#NULL!	#NULL!	#NULL!	#NULL!	#NULL!	1	1		9.8	1	1	0	4.7	0	1	0	4.5	0	0	0	0
613	65	0	0	#NULL!	0	0	0	0	0	0	0	0	44	1.5	19.5556	1	0	14.2	0	0.32	0.5	#NULL!	#NULL!	1	1		6.6	1	#NULL!	0	#NULL!	#NULL!	#NULL!	0	#NULL!	#NULL!	1	0	0
614	75	0	0	0	0	0	0	0	0	0	0	0	50	1.5	22.2222	1	0	10.2	1	23.1	0.9	#NULL!	#NULL!	1	1		5.2	0	#NULL!	0	#NULL!	#NULL!	#NULL!	0	#NULL!	#NULL!	1	0	1
615	76	1	1	20	0	0	0	0	0	0	0	0	74	1.7	25.6055	2	0	14.8	0	4.59	0.7	#NULL!	#NULL!	1	1		5.9	0	1	0	#NULL!	#NULL!	1	0	#NULL!	#NULL!	0	0	0
616	24	1	0	#NULL!	0	0	0	0	0	0	0	0	58	1.7	20.0692	1	0	14.6	0	1.48	0.7	#NULL!	#NULL!	1	1		8.8	1	1	0	4	0	1	0	3.9	0	0	0	0
617	75	0	0	#NULL!	1	1	0	0	0	0	0	0	55	#NULL!	#NULL!	2	0	10.6	1	0	0.9	#NULL!	#NULL!	2	0		2.4	0	1	0	6.3	1	1	0	5.2	0	0	0	0
618	39	1	2	27	0	0	0	0	0	0	0	0	58	1.7	20.0692	2	0	12.6	1	25.4	0.9	#NULL!	#NULL!	1	1		9.7	1	#NULL!	1	#NULL!	#NULL!	#NULL!	1	7.3	1	0	0	0
619	73	0	0	0	1	0	0	0	0	0	0	0	57.6	1.38	30.2457	1	0	13.7	0	2.8	0.7	#NULL!	#NULL!	1	1		11.9	1	1	0	5.6	0	#NULL!	0	#NULL!	#NULL!	1	0	0
620	60	1	2	20	0	0	1	0	0	0	0	0	46	1.54	19.3962	1	#NULL!	13.2	0	6	0.7	#NULL!	#NULL!	1	1		10.2	1	1	0	6.8	0	1	0	5.6	0	0	0	0
621	74	1	0	#NULL!	0	1	1	1	0	0	0	1	52	1.7	17.9931	1	#NULL!	10.2	1	0.48	1.5	6.3	0	1	1		10.3	1	1	0	5.6	0	1	0	6.3	0	0	0	0
622	23	1	2	1	0	0	0	0	0	0	0	0	63	1.76	20.3383	1	0	13.2	0	11.6	0.7	#NULL!	#NULL!	1	1		9.1	1	2	0	4.1	0	2	0	4.9	0	0	0	0
623	65	0	0	#NULL!	0	0	0	0	0	0	0	0	58	1.56	23.833	2	0	13.5	0	7.63	0.5	#NULL!	#NULL!	1	1		8.4	1	1	0	#NULL!	#NULL!	1	0	#NULL!	#NULL!	0	0	0
624	51	0	0	#NULL!	0	0	0	0	0	0	0	0	45	1.54	18.9745	2	0	11.1	1	0.28	0.6	4.1	0	1	1		7.7	1	1	0	#NULL!	#NULL!	1	0	#NULL!	#NULL!	0	0	0
625	74	0	0	#NULL!	0	0	0	0	0	0	0	0	57	1.55	23.7253	1	0	12.5	0	0.88	0.6	3.5	0	1	1		6.8	1	#NULL!	0	#NULL!	#NULL!	#NULL!	0	#NULL!	#NULL!	1	0	0
626	42	1	1	20	0	0	0	0	0	0	0	0	63	1.72	21.2953	1	#NULL!	12.6	1	2.17	0.7	#NULL!	#NULL!	1	1		7.2	1	1	0	#NULL!	#NULL!	1	0	2.5	0	0	0	0
627	79	0	0	#NULL!	0	0	0	0	0	0	0	0	42	#NULL!	#NULL!	1	0	#NULL!	#NULL!	#NULL!	#NULL!	#NULL!	#NULL!	1	1		8.5	1	1	0	11.8	1	1	0	4.5	0	0	0	0
628	70	0	0	#NULL!	0	0	0	0	0	0	0	0	52	1.55	21.6441	1	0	#NULL!	#NULL!	#NULL!	#NULL!	#NULL!	#NULL!	1	1		8.4	1	1	0	4.6	0	1	0	6.2	1	0	0	0
629	18	1	0	#NULL!	0	0	0	0	0	0	0	0	#NULL!	#NULL!	#NULL!	1	0	16	0	#NULL!	0.7	#NULL!	#NULL!	1	1		9.8	1	1	0	11.8	1	1	0	5.5	0	0	0	0
630	37	0	0	#NULL!	0	0	0	0	0	0	0	0	57	#NULL!	#NULL!	1	0	12.2	0	0.16	0.7	1.5	0	1	1		1.8	0	2	0	1.3	0	2	0	1.8	0	0	0	0
631	81	1	1	60	0	0	0	0	0	0	0	0	65	1.55	27.0552	1	0	13.5	0	3.6	0.8	#NULL!	#NULL!	1	1		5.1	0	1	0	5.1	0	1	0	4.7	0	0	0	0
632	68	1	2	50	0	0	0	0	1	0	1	0	43	1.6	16.7969	1	0	13.6	0	#NULL!	0.7	#NULL!	#NULL!	1	1		7.8	1	2	0	5.3	0	2	0	3.8	0	0	0	0
633	25	0	0	#NULL!	0	0	0	0	0	0	0	0	45	#NULL!	#NULL!	1	0	13.2	0	0.1	0.6	3.7	0	1	1		5	0	1	0	4.8	0	1	0	3.8	0	0	0	0
634	31	0	2	2.5	0	0	0	0	0	0	0	0	65	1.6	25.3906	1	0	9.8	1	7.8	0.5	#NULL!	#NULL!	1	1		8.1	1	1	0	3.6	0	1	0	4.4	0	0	0	0
635	53	1	2	30	0	0	0	0	0	0	0	0	52	1.65	19.1001	1	0	9.9	1	13.5	0.7	#NULL!	#NULL!	1	1		5.4	0	1	0	4.8	0	1	0	2.9	0	0	0	0
636	78	1	2	2	0	0	0	0	0	0	0	0	54	1.6	21.0937	1	0	13.8	0	0.25	0.7	#NULL!	#NULL!	3	1	Cs,PTH,MfxZ,KM	15.7	1	1	0	7.5	1	1	0	7.3	1	0	0	0
637	38	0	0	#NULL!	0	0	0	0	0	0	0	0	48	#NULL!	#NULL!	1	1	#NULL!	#NULL!	#NULL!	#NULL!	#NULL!	#NULL!	1	1		6.9	1	#NULL!	1	3.7	0	#NULL!	1	3	0	0	0	0
638	53	1	2	32	0	1	0	0	1	0	0	0	50	1.68	17.7154	1	0	13.3	0	#NULL!	0.6	#NULL!	#NULL!	1	1		6.4	0	2	0	3.6	0	2	0	3.3	0	0	0	0
639	77	0	0	#NULL!	1	0	0	0	0	0	0	0	46	1.53	19.6506	2	1	11.2	1	8.73	1	#NULL!	#NULL!	1	1		9.8	1	#NULL!	1	10.9	1	#NULL!	1	11.3	1	0	0	0
640	36	1	0	#NULL!	0	0	0	0	0	0	0	0	77	#NULL!	#NULL!	3	0	15.5	0	0.07	1.1	6.5	0	1	1		10.5	1	1	0	#NULL!	#NULL!	1	0	8.4	1	0	0	0
641	41	1	0	#NULL!	0	0	0	0	0	0	0	0	76	1.72	25.6896	1	0	14.6	0	0.9	0.8	#NULL!	#NULL!	1	1		7.4	1	1	0	5	0	1	0	5.4	0	0	0	0
642	37	0	0	#NULL!	0	0	0	0	0	0	0	0	58	1.61	22.3757	1	0	13.3	0	0.05	0.6	4.8	0	1	1		7.2	1	2	0	4.8	0	2	0	#NULL!	#NULL!	0	0	0
643	74	1	0	#NULL!	0	0	0	0	0	0	0	0	46	1.65	16.8962	1	0	14.2	0	1.47	0.7	#NULL!	#NULL!	1	1		9.7	1	1	0	4.5	0	#NULL!	0	#NULL!	#NULL!	0	0	0
644	71	0	0	#NULL!	0	0	0	0	0	0	0	0	50	1.47	23.1385	3	0	11.6	1	0.21	0.5	#NULL!	#NULL!	1	1		7.7	1	1	0	3.6	0	1	0	3.6	0	0	0	0
645	33	0	0	#NULL!	0	0	0	0	0	0	0	0	49	1.52	21.2084	2	0	14.8	0	1.64	0.4	#NULL!	#NULL!	1	1		8.9	1	1	0	4.8	0	1	0	#NULL!	#NULL!	0	0	0
646	71	0	0	#NULL!	0	0	0	0	0	0	0	0	58	1.51	25.4375	1	1	11.9	1	4.85	0.6	#NULL!	#NULL!	1	1		9	1	#NULL!	1	6.4	1	#NULL!	1	5.7	0	0	0	0
647	20	0	0	#NULL!	0	0	0	0	0	0	0	0	47	1.57	19.0677	2	0	12.4	0	2.29	0.5	#NULL!	#NULL!	1	1		9.9	1	1	0	4.8	0	1	0	5.7	0	0	0	0
648	53	1	0	#NULL!	1	1	0	1	0	0	0	0	67	1.67	24.0238	1	1	13.4	0	0.22	1.2	#NULL!	#NULL!	1	1		9.3	1	#NULL!	1	9.9	1	#NULL!	1	9.2	1	0	0	0
649	46	0	0	#NULL!	0	0	0	0	0	0	0	0	51	1.52	22.0741	2	0	11.3	1	4.7	0.8	#NULL!	#NULL!	1	1		8.1	1	2	0	3.3	0	2	0	4.3	0	0	0	0
650	32	0	0	#NULL!	0	0	0	0	0	0	0	0	52	#NULL!	#NULL!	1	0	11.5	1	0.02	0.6	#NULL!	#NULL!	1	1		6.3	1	2	0	4.8	0	2	0	4.1	0	0	0	0
651	21	0	0	#NULL!	0	0	0	0	0	0	0	0	48	#NULL!	#NULL!	2	0	12	0	4.6	0.7	#NULL!	#NULL!	1	1		9	1	1	0	5.1	0	1	0	5.1	0	0	0	0
652	39	0	0	#NULL!	0	0	0	0	0	0	0	0	51	1.6	19.9219	3	0	10.9	1	4.35	0.5	#NULL!	#NULL!	1	1		6.6	1	1	0	3.3	0	1	0	3.3	0	0	0	0
653	63	1	2	30	0	0	0	0	1	0	0	0	68	#NULL!	#NULL!	1	0	13.8	0	0.48	1	7.5	1	1	1		16.6	1	1	0	#NULL!	#NULL!	#NULL!	0	#NULL!	#NULL!	0	0	0
654	54	1	2	30	0	0	0	0	0	0	1	0	51	1.65	18.7328	2	0	12.5	1	6.6	0.9	#NULL!	#NULL!	1	1		9.1	1	1	0	5.2	0	1	0	#NULL!	#NULL!	0	0	0
655	21	1	0	#NULL!	0	0	0	0	0	0	0	0	73	#NULL!	#NULL!	1	0	#NULL!	#NULL!	#NULL!	#NULL!	#NULL!	#NULL!	1	1		10.3	1	1	0	11.3	1	1	0	6	0	0	0	0
656	31	0	0	#NULL!	0	0	0	0	0	0	0	0	64	1.64	23.7954	1	0	10.4	1	0.33	0.6	#NULL!	#NULL!	1	1		6.9	1	#NULL!	0	#NULL!	#NULL!	#NULL!	0	#NULL!	#NULL!	1	0	0
657	39	0	0	#NULL!	0	0	0	0	0	0	0	0	70	1.55	29.1363	2	0	12.6	0	0.53	0.7	#NULL!	#NULL!	1	1		13.7	1	1	0	5.5	0	1	0	5.8	0	0	0	0
658	41	0	0	#NULL!	0	0	0	0	0	0	0	0	52	1.6	20.3125	1	0	#NULL!	#NULL!	#NULL!	#NULL!	#NULL!	#NULL!	3	1	HREZ+LFLX+SM	6.9	1	1	0	3.4	0	1	0	3.3	0	0	0	0
659	69	0	0	#NULL!	1	0	0	0	0	0	0	0	55	1.53	23.4952	2	0	#NULL!	#NULL!	#NULL!	#NULL!	#NULL!	#NULL!	1	1		4.2	0	1	0	5.1	0	1	0	5.8	0	0	0	0
660	85	0	0	#NULL!	1	1	0	0	0	0	0	0	50	1.55	20.8117	1	0	11.1	1	3	0.5	#NULL!	#NULL!	1	1		6.5	1	2	0	#NULL!	#NULL!	2	0	#NULL!	#NULL!	0	0	0
661	57	0	0	#NULL!	0	0	0	0	0	0	0	0	#NULL!	#NULL!	#NULL!	3	0	13.1	0	0.62	0.6	#NULL!	#NULL!	1	1		5.9	0	1	0	#NULL!	#NULL!	#NULL!	0	#NULL!	#NULL!	0	0	0
662	58	1	1	20	0	0	0	0	0	0	1	0	46	1.67	16.494	2	0	12.6	1	0.3	0	#NULL!	#NULL!	1	1		7.8	1	#NULL!	0	#NULL!	#NULL!	#NULL!	0	#NULL!	#NULL!	1	0	0
663	62	1	1	10	0	0	0	0	0	0	1	0	41	1.52	17.7458	2	0	11.3	1	13.8	1.1	5.7	0	1	1		5	0	#NULL!	0	#NULL!	#NULL!	#NULL!	0	#NULL!	#NULL!	0	0	0
664	56	1	2	55	1	1	0	0	0	0	0	0	65	1.7	22.4913	1	0	14.1	0	2.78	1.1	4.3	0	1	1		7	0	1	0	5.5	0	1	0	5.4	0	0	0	0
665	50	1	2	20	0	0	0	0	0	0	0	0	53	1.67	19.0039	1	0	13.2	0	0.08	0.3	#NULL!	#NULL!	1	1		13.8	1	1	0	#NULL!	#NULL!	1	0	#NULL!	#NULL!	0	0	0
666	62	1	1	15	0	1	0	0	0	0	0	0	63.8	1.4	32.551	1	0	14.4	0	0	0.6	#NULL!	#NULL!	1	1		10.3	1	2	0	5.8	0	2	0	6.5	0	0	0	0
667	62	0	0	#NULL!	1	0	0	0	0	0	0	0	58	1.54	24.4561	1	0	13.1	0	0.76	0.5	#NULL!	#NULL!	1	1		8.6	1	#NULL!	1	#NULL!	#NULL!	#NULL!	1	#NULL!	#NULL!	0	0	0
668	75	0	0	#NULL!	1	0	0	0	0	0	0	0	75	1.55	31.2175	3	0	10.3	1	5	0.4	#NULL!	#NULL!	1	1		6.3	1	2	0	5.2	0	#NULL!	0	#NULL!	#NULL!	1	0	0
669	36	0	0	#NULL!	0	0	0	0	0	0	1	0	54	1.48	24.653	1	0	10.1	1	0	0.5	#NULL!	#NULL!	1	1		7.5	1	1	0	3.3	0	1	0	#NULL!	#NULL!	0	0	0
670	28	1	2	5	0	0	0	0	0	0	0	0	#NULL!	#NULL!	#NULL!	2	0	14	0	5.8	0.6	#NULL!	#NULL!	1	1		13.5	1	#NULL!	0	#NULL!	#NULL!	#NULL!	0	#NULL!	#NULL!	1	0	0
671	31	0	0	#NULL!	0	0	0	0	0	0	0	0	63	1.7	21.7993	2	0	9.6	1	16.4	0.4	#NULL!	#NULL!	1	1		9.6	1	2	0	4.4	0	2	0	#NULL!	#NULL!	0	0	0
672	80	0	0	#NULL!	0	1	0	0	0	0	0	0	42	#NULL!	#NULL!	1	0	10.7	1	4.7	0.5	#NULL!	#NULL!	1	1		9.9	1	#NULL!	0	#NULL!	#NULL!	#NULL!	0	#NULL!	#NULL!	1	0	0
673	24	0	0	#NULL!	0	0	0	0	0	0	0	0	64	1.64	23.7954	3	0	12.2	0	0	0.4	#NULL!	#NULL!	1	1		8	1	2	0	4.1	0	2	0	4.4	0	1	0	0
674	61	1	0	#NULL!	0	0	0	0	0	0	0	0	61	1.61	23.533	1	1	#NULL!	#NULL!	#NULL!	#NULL!	#NULL!	#NULL!	1	1		7.7	1	#NULL!	0	5.7	0	#NULL!	0	5.2	0	0	0	0
675	78	0	0	#NULL!	1	0	0	1	0	0	0	0	85	1.5	37.7778	1	0	10.1	1	1.39	5.1	#NULL!	#NULL!	1	1		6.2	1	#NULL!	0	#NULL!	#NULL!	#NULL!	0	#NULL!	#NULL!	1	0	0
676	79	1	1	50	0	0	0	0	0	0	0	0	60	1.72	20.2812	2	0	10.9	1	7.35	0.8	4.3	0	1	1		13.7	1	#NULL!	1	4.2	0	#NULL!	1	8.2	1	0	0	0
677	83	0	0	#NULL!	0	0	0	0	0	0	0	0	59	1.48	26.9357	1	0	11.3	1	1.12	1.3	#NULL!	#NULL!	1	1		12.1	1	2	0	5.8	0	2	0	5.6	0	0	0	0
678	77	1	1	25	1	0	0	0	0	0	1	0	59	1.6	23.0469	1	0	15.1	0	0.9	0.7	#NULL!	#NULL!	1	1		12.7	1	1	0	6.7	0	1	0	6.4	0	0	0	0
679	19	0	0	#NULL!	0	0	0	0	0	0	0	0	50	1.47	23.1385	2	0	10.7	1	7.8	0.5	#NULL!	#NULL!	1	1		10.5	1	1	0	#NULL!	#NULL!	1	0	#NULL!	#NULL!	0	0	0
680	58	0	0	#NULL!	0	0	0	0	0	0	1	0	61	1.56	25.0657	1	0	12.9	0	0.78	0.6	3.2	0	1	1		8	1	1	0	3.3	0	1	0	3.3	0	0	0	0
681	31	1	0	#NULL!	0	0	0	0	0	0	0	0	65	1.7	22.4913	1	0	12.6	1	5.4	0.9	#NULL!	#NULL!	1	1		11.3	1	2	0	12.1	1	2	0	6	0	0	0	0
682	31	1	0	#NULL!	0	0	0	0	0	0	0	0	58	1.72	19.6052	2	0	#NULL!	#NULL!	#NULL!	#NULL!	#NULL!	#NULL!	1	1		4.4	0	1	0	4.5	0	1	0	4.5	0	0	0	0
683	91	0	0	#NULL!	0	0	0	0	0	0	0	0	#NULL!	#NULL!	#NULL!	2	0	13	0	4.5	0.6	#NULL!	#NULL!	1	1		11.9	1	2	0	13.9	1	2	0	#NULL!	#NULL!	0	0	0
684	68	0	0	#NULL!	0	0	0	0	0	0	0	0	52	1.53	22.2137	2	0	11.4	1	2.19	0.4	#NULL!	#NULL!	1	1		9.6	1	2	0	4.8	0	2	0	5.6	0	0	0	0
685	39	1	0	#NULL!	0	0	0	0	0	0	0	0	64	1.7	22.1453	1	0	15	0	0.43	0.9	#NULL!	#NULL!	1	1		10.5	1	1	0	5.5	0	1	0	6	0	0	0	0
686	80	0	0	#NULL!	0	0	0	0	0	0	0	0	60	1.4	30.6122	3	0	11.5	1	2.62	0.4	#NULL!	#NULL!	1	1		7.9	1	2	0	4.6	0	2	0	4.6	0	0	0	0
687	64	1	0	#NULL!	0	0	0	0	0	0	0	0	60	1.7	20.7612	1	0	14.6	0	3.6	0.8	#NULL!	#NULL!	1	1		17.8	1	1	0	9.1	1	1	0	#NULL!	#NULL!	0	0	0
688	69	1	2	50	0	1	0	0	0	0	0	0	58	1.61	22.3757	2	0	#NULL!	#NULL!	#NULL!	#NULL!	#NULL!	#NULL!	1	1		12.5	1	1	0	6.2	0	1	0	6.3	0	0	0	0
689	42	0	0	#NULL!	0	0	0	0	0	0	0	0	35	1.56	14.382	1	#NULL!	11.1	1	3.62	0.3	#NULL!	#NULL!	1	1		8.1	1	1	0	#NULL!	#NULL!	1	0	#NULL!	#NULL!	0	0	0
690	29	1	2	6	0	0	0	0	0	0	0	0	72	1.67	25.8166	2	0	14.6	0	1.6	0.8	#NULL!	#NULL!	1	1		10.7	1	1	0	5.8	0	1	0	6	0	0	0	0
691	78	0	0	#NULL!	1	1	0	0	0	0	0	0	56	1.55	23.3091	2	0	11.8	1	5.7	0.5	#NULL!	#NULL!	1	1		9.1	1	1	0	4.4	0	2	0	4.2	0	0	0	0
692	42	0	0	#NULL!	0	0	0	0	0	0	0	0	45	#NULL!	#NULL!	1	0	12.7	0	0.24	0.7	5.8	0	1	1		12.5	1	1	0	6.1	1	1	0	7	1	0	0	0
693	41	0	0	#NULL!	0	0	0	0	0	0	0	0	#NULL!	#NULL!	#NULL!	2	0	10.1	1	2.78	0.6	#NULL!	#NULL!	1	1		7.4	1	1	0	#NULL!	#NULL!	1	0	#NULL!	#NULL!	0	0	0
694	46	1	1	10	0	1	0	0	0	0	0	0	80	1.74	26.4236	1	0	12.5	1	7.1	0.7	#NULL!	#NULL!	1	1		9.9	1	1	0	4.6	0	2	0	6	0	0	1	0
695	63	0	0	#NULL!	0	0	0	0	0	0	0	0	54	1.56	22.1893	1	0	12.3	0	0.06	0.6	#NULL!	#NULL!	1	1		8.1	1	1	0	3.7	0	1	0	4.1	0	0	0	0
696	79	1	0	#NULL!	0	0	0	0	0	0	0	0	49	1.48	22.3703	1	0	11.3	1	1.96	0.9	#NULL!	#NULL!	1	1		10.2	1	1	0	#NULL!	#NULL!	1	0	#NULL!	#NULL!	0	0	0
697	45	1	2	20	0	0	0	0	0	0	0	0	64	#NULL!	#NULL!	1	0	14.8	0	#NULL!	#NULL!	#NULL!	#NULL!	1	1		9.5	1	2	0	5.5	0	2	0	5.5	0	0	0	0
698	56	1	0	#NULL!	0	1	0	1	0	0	0	0	58	1.73	19.3792	1	0	9.8	1	#NULL!	2.2	5.9	0	1	1		7.6	1	2	0	7.9	1	2	0	10.5	1	0	0	0
699	46	1	0	#NULL!	0	0	0	0	0	0	0	0	#NULL!	#NULL!	#NULL!	1	0	#NULL!	#NULL!	#NULL!	#NULL!	#NULL!	#NULL!	1	1		12.4	1	1	0	7.4	1	1	0	#NULL!	#NULL!	0	0	0
700	60	1	2	60	0	0	0	0	0	0	0	0	60	1.75	19.5918	1	0	#NULL!	#NULL!	#NULL!	#NULL!	#NULL!	#NULL!	1	1		6.7	0	2	0	5.3	0	2	0	5.2	0	0	0	0
701	66	1	0	#NULL!	0	0	0	0	0	0	0	0	64	1.66	23.2254	1	0	#NULL!	#NULL!	#NULL!	#NULL!	#NULL!	#NULL!	1	1		8	1	1	0	4	0	1	0	3.5	0	0	0	0
702	61	0	0	#NULL!	0	0	0	0	0	0	0	0	44	1.53	18.7962	1	0	13.2	0	0.8	0.6	#NULL!	#NULL!	1	1		10.8	1	1	0	4.3	0	#NULL!	0	#NULL!	#NULL!	0	0	0
703	82	0	0	#NULL!	0	0	0	0	0	0	0	0	60	#NULL!	#NULL!	1	0	11.1	1	2.3	0.6	#NULL!	#NULL!	1	1		9.4	1	#NULL!	0	#NULL!	#NULL!	#NULL!	0	#NULL!	#NULL!	1	0	0
704	31	0	0	#NULL!	0	0	0	0	0	0	0	0	66	1.65	24.2424	1	0	13	0	0.36	0.7	5.1	0	1	1		9.3	1	2	0	#NULL!	#NULL!	2	0	5.1	0	0	0	0
705	60	1	2	40	0	1	0	0	0	0	0	0	52	#NULL!	#NULL!	1	0	#NULL!	#NULL!	#NULL!	#NULL!	#NULL!	#NULL!	1	1		14.2	1	#NULL!	0	#NULL!	#NULL!	#NULL!	0	#NULL!	#NULL!	1	0	0
706	63	1	2	40	0	0	0	0	0	0	1	0	45	1.67	16.1354	3	0	#NULL!	#NULL!	#NULL!	#NULL!	#NULL!	#NULL!	1	1		9.3	1	2	0	5.7	0	2	0	6.7	0	0	0	0
707	20	1	0	#NULL!	0	0	0	0	0	0	0	0	56	1.82	16.9062	1	0	13.2	0	0.44	0.8	#NULL!	#NULL!	1	1		10.7	1	2	0	10.8	1	2	0	4.5	0	0	0	0
708	36	0	1	7.5	0	0	0	0	0	0	0	0	55	1.58	22.0317	3	0	#NULL!	#NULL!	#NULL!	#NULL!	#NULL!	#NULL!	1	1		9.6	1	1	0	#NULL!	#NULL!	1	0	5	0	0	0	0
709	48	1	1	#NULL!	0	0	0	0	0	0	0	0	75	1.74	24.7721	3	#NULL!	14.1	0	0.4	0.9	#NULL!	#NULL!	1	1		9.6	1	2	0	6.6	0	2	0	6.2	0	0	0	0
710	64	0	0	#NULL!	0	1	0	0	0	0	0	0	60	1.55	24.974	1	0	15.6	0	0.5	0.8	#NULL!	#NULL!	1	1	r/o Pul. TB 가능성 떨어져 본원에서 7/20 hold	2.7	0	#NULL!	0	#NULL!	#NULL!	#NULL!	0	#NULL!	#NULL!	1	0	1
711	29	0	0	#NULL!	0	0	0	0	0	0	0	0	70	1.62	26.6728	3	0	8.8	1	8.62	0.4	2.4	0	2	0		2.3	0	1	0	#NULL!	#NULL!	1	0	#NULL!	#NULL!	0	0	0
712	89	0	0	#NULL!	1	0	0	0	0	1	0	0	57.7	1.44	27.826	1	0	13.5	0	1.76	0.86	3.2	0	2	0	2012년 7월 HREZ 3개월 복용후 중단, f/u loss 후 2014년 restart	6	0	1	0	3.3	0	1	0	2.7	0	0	0	0
713	38	0	0	#NULL!	0	0	0	0	0	0	0	0	47	1.61	18.132	1	0	12.3	0	0.5	0.6	#NULL!	#NULL!	1	1		8.6	1	1	0	4.4	0	1	0	4.2	0	0	0	0
714	49	0	0	#NULL!	0	0	0	0	0	0	0	0	46	1.6	17.9687	2	0	10.6	1	1.26	0.7	3.1	0	1	1		8	1	1	0	#NULL!	#NULL!	2	0	#NULL!	#NULL!	0	0	0
715	44	1	1	25	0	0	0	0	0	0	0	0	51.5	1.78	16.2543	2	0	12.1	1	6	0.5	#NULL!	#NULL!	1	1		9.1	1	2	0	9.5	1	2	0	6.1	0	0	0	0
716	28	0	0	#NULL!	0	0	0	0	0	0	0	0	58	1.6	22.6562	1	0	12.1	0	5.1	0.5	2.3	0	1	1		9.1	1	2	0	3.9	0	2	0	4.3	0	0	0	0
717	71	0	0	#NULL!	0	0	0	0	0	0	0	0	41	#NULL!	#NULL!	1	0	11.9	1	0.87	0.7	4.8	0	1	1		11.2	1	1	0	#NULL!	#NULL!	1	0	#NULL!	#NULL!	0	0	0
718	44	1	2	20	0	0	0	0	0	0	0	0	78	1.76	25.1808	1	0	15.3	0	0.38	0.9	#NULL!	#NULL!	1	1		14.5	1	1	0	6.8	0	1	0	7.4	1	0	0	0
719	47	1	2	25	1	0	0	0	0	0	0	0	#NULL!	#NULL!	#NULL!	2	0	14	0	0.6	0.8	#NULL!	#NULL!	1	1		12	1	1	0	#NULL!	#NULL!	1	0	#NULL!	#NULL!	0	0	0
720	34	0	0	#NULL!	0	0	0	0	0	0	0	0	48	#NULL!	#NULL!	1	0	#NULL!	#NULL!	#NULL!	#NULL!	#NULL!	#NULL!	1	1		7.9	1	1	0	#NULL!	#NULL!	1	0	#NULL!	#NULL!	0	0	0
721	26	1	0	#NULL!	0	0	0	0	0	0	0	0	#NULL!	#NULL!	#NULL!	1	0	14.3	0	0.28	0.8	6.3	0	1	1		12	1	1	0	5.9	0	1	0	#NULL!	#NULL!	0	0	0
722	79	1	2	12.5	0	0	0	0	0	0	0	0	60	#NULL!	#NULL!	1	0	11.7	1	6.54	0.6	2.7	0	1	1		8.8	1	#NULL!	0	#NULL!	#NULL!	#NULL!	0	#NULL!	#NULL!	1	0	1
723	34	1	1	13	0	0	0	0	0	0	0	0	59	1.75	19.2653	3	0	12.1	1	5.81	0.8	#NULL!	#NULL!	1	1	타기관에서 투약 시작	9.5	1	1	0	5.3	0	1	0	5.3	0	0	0	0
724	41	0	0	#NULL!	0	0	0	0	0	0	0	0	54	1.53	23.0681	1	0	13.6	0	0.05	0.7	#NULL!	#NULL!	1	1		8.8	1	2	0	4.1	0	2	0	4.1	0	0	0	0
725	31	0	0	#NULL!	0	0	0	0	0	0	0	0	47	#NULL!	#NULL!	1	0	12	0	0.09	0.6	3	0	1	1		3.5	0	1	0	3	0	1	0	3.1	0	0	0	0
726	20	1	0	#NULL!	0	0	0	0	0	0	0	0	67	1.76	21.6296	1	0	12.9	1	3.63	0.8	7.4	1	1	1		14.1	1	2	0	5.1	0	2	0	5.7	0	0	0	0
727	34	1	0	#NULL!	0	0	0	0	0	0	0	0	67.6	1.704	23.2813	2	0	15.4	0	0.5	0	#NULL!	#NULL!	1	1		6.9	0	#NULL!	0	#NULL!	#NULL!	#NULL!	1	4.8	0	0	0	0
728	53	1	2	40	0	1	0	0	0	0	0	0	73	1.78	23.04	1	0	10.8	1	5.13	0.7	3.2	0	2	0	LC	4.8	0	1	0	#NULL!	#NULL!	1	0	6	0	0	0	1
729	56	1	2	20	0	0	0	0	0	0	0	0	71	1.7	24.5675	2	0	13	0	11.8	0.6	#NULL!	#NULL!	1	1		10.8	1	1	0	7	0	1	0	5.5	0	0	0	0
730	47	1	2	25	0	0	0	0	0	0	1	0	59.3	1.73	19.8136	3	1	13.6	0	4.78	1	2.1	0	1	1		8.4	1	#NULL!	1	8.8	1	#NULL!	1	7.4	1	0	0	0
731	28	0	0	#NULL!	0	0	0	0	0	0	0	0	56	#NULL!	#NULL!	1	0	12	0	0.69	0.6	3.4	0	1	1		7.9	1	2	0	#NULL!	#NULL!	2	0	#NULL!	#NULL!	0	0	0
732	22	0	0	#NULL!	0	0	0	0	0	0	0	0	41	#NULL!	#NULL!	1	0	11.2	1	2.66	0.5	4.5	0	1	1		9.6	1	1	0	4.3	0	1	0	#NULL!	#NULL!	0	0	0
733	73	0	0	#NULL!	0	0	0	0	0	0	0	0	47	1.6	18.3594	1	0	13.6	0	#NULL!	0.7	#NULL!	#NULL!	1	1		9.2	1	1	0	5.5	0	#NULL!	0	#NULL!	#NULL!	0	0	0
734	38	1	0	#NULL!	0	0	0	0	0	0	0	0	74	1.85	21.6216	1	0	15.1	0	#NULL!	0.9	#NULL!	#NULL!	1	1		8.5	1	1	0	0.01	0	1	0	4.5	0	0	0	0
735	49	1	1	15	1	1	0	0	0	0	0	0	52	1.61	20.061	1	1	#NULL!	#NULL!	#NULL!	#NULL!	#NULL!	#NULL!	3	1	REZ	3.6	0	#NULL!	1	#NULL!	#NULL!	#NULL!	1	#NULL!	#NULL!	0	0	0
736	75	1	1	30	0	1	1	0	0	0	0	0	46.8	1.6	18.2812	1	1	#NULL!	#NULL!	#NULL!	#NULL!	#NULL!	#NULL!	1	1	타기관에서 복용 시작	3.6	0	#NULL!	1	#NULL!	#NULL!	#NULL!	1	#NULL!	#NULL!	0	1	0
737	60	1	2	20	1	0	0	0	0	0	0	0	37	1.59	14.6355	3	1	9.6	1	4.95	0.5	#NULL!	#NULL!	1	1		5.7	0	#NULL!	0	#NULL!	#NULL!	#NULL!	0	#NULL!	#NULL!	0	0	0
738	16	1	0	#NULL!	0	0	0	0	0	0	0	0	43	1.58	17.2248	1	0	11.6	1	3.53	0.6	#NULL!	#NULL!	1	1		10.6	1	2	0	7.2	1	2	0	5.7	0	0	0	0
739	63	1	0	#NULL!	0	0	0	0	0	0	0	0	72	#NULL!	#NULL!	1	0	14.8	0	#NULL!	0.8	7	0	1	1		9.7	1	1	0	#NULL!	#NULL!	1	0	#NULL!	#NULL!	0	0	0
740	53	1	1	45	0	0	0	0	0	0	1	0	45	1.56	18.4911	1	0	18.3	0	#NULL!	0.7	#NULL!	#NULL!	1	1		10.6	1	2	0	10.9	1	2	0	#NULL!	#NULL!	0	0	0
741	27	0	0	#NULL!	0	0	0	0	0	0	0	0	51.3	1.61	19.7909	1	0	#NULL!	#NULL!	#NULL!	#NULL!	#NULL!	#NULL!	1	1		9.7	1	2	0	5.1	0	2	0	5.2	0	0	0	0
742	77	1	0	#NULL!	1	1	0	0	1	0	0	0	64	1.7	22.1453	1	0	13.2	0	1.9	0.8	2.7	0	1	1		8.3	1	2	0	4	0	2	0	4.2	0	0	0	0
743	55	0	0	#NULL!	0	1	1	0	0	0	0	0	53	1.558	21.8344	2	0	12.7	0	2.93	0.9	4.1	0	2	0		4.5	0	2	0	4.9	0	2	0	5	0	0	0	0
744	60	0	0	#NULL!	0	0	0	0	0	0	0	0	40	1.52	17.313	1	1	10.7	1	#NULL!	0.5	2.1	0	1	1		6	0	#NULL!	0	#NULL!	#NULL!	#NULL!	0	#NULL!	#NULL!	1	0	0
745	60	0	0	#NULL!	1	0	0	0	0	0	0	0	53	1.56	21.7784	1	1	12.1	0	0.1	0.6	#NULL!	#NULL!	1	1		8.3	1	1	0	6.2	1	2	0	3.5	0	0	0	0
746	56	1	2	#NULL!	0	0	0	0	0	0	0	0	40	#NULL!	#NULL!	1	1	#NULL!	#NULL!	#NULL!	#NULL!	#NULL!	#NULL!	1	1		1.7	0	#NULL!	0	#NULL!	#NULL!	#NULL!	0	#NULL!	#NULL!	1	0	1
747	40	1	0	#NULL!	0	0	0	0	0	0	0	0	54	1.7	18.6851	2	0	15	0	4.1	0.9	6.5	0	1	1		11.7	1	1	0	10.2	1	1	0	#NULL!	#NULL!	0	0	0
748	29	1	2	5	0	0	0	0	0	0	0	0	65	1.8	20.0617	1	0	15.4	0	0.14	0.8	6.2	0	1	1		10.6	1	2	0	5.9	0	2	0	5	0	0	0	0
749	80	0	0	#NULL!	0	0	0	0	0	0	0	0	67	1.49	30.1788	1	0	12.2	0	#NULL!	0.8	5.7	0	1	1		10.9	1	2	0	5.2	0	2	0	5.6	0	0	0	0
750	41	1	2	20	0	1	0	0	0	0	0	0	68	1.75	22.2041	1	0	16.2	0	0.17	0.8	#NULL!	#NULL!	1	1		12	1	1	0	5.7	0	1	0	5.5	0	0	0	0
751	57	1	0	#NULL!	1	0	0	0	0	0	0	0	65	1.66	23.5883	2	0	15.4	0	29.43	1.2	7.9	1	1	1		18.6	1	1	0	8.2	1	1	0	#NULL!	#NULL!	0	0	0
752	24	1	0	#NULL!	0	0	0	0	0	0	0	0	64	1.81	19.5354	1	0	16	0	0.07	0.9	5.1	0	1	1		9.4	1	1	0	4.7	0	1	0	#NULL!	#NULL!	0	0	0
753	65	1	1	60	1	1	0	0	1	0	0	0	67	1.64	24.9108	1	0	11.6	1	0.4	1.2	#NULL!	#NULL!	1	1		9.7	1	1	0	5.8	0	1	0	9	1	0	0	0
754	39	1	0	#NULL!	0	0	0	0	0	0	0	0	75	1.85	21.9138	1	0	#NULL!	#NULL!	#NULL!	#NULL!	#NULL!	#NULL!	1	1		14.6	1	1	0	6.3	0	1	0	5.5	0	0	0	0
755	72	0	0	#NULL!	1	0	0	0	0	0	0	0	43	1.45	20.4518	1	0	13.1	0	#NULL!	0.6	#NULL!	#NULL!	1	1		6.1	1	1	0	3.5	0	2	0	4.2	0	0	0	0
756	24	0	0	#NULL!	0	0	0	0	0	0	0	0	40	1.54	16.8663	2	1	8.4	1	3.27	0.4	2.7	0	1	1		6.6	1	#NULL!	1	5.4	0	#NULL!	1	3.8	0	0	0	0
757	44	1	1	30	0	0	0	0	0	0	0	0	52	#NULL!	#NULL!	1	0	#NULL!	#NULL!	#NULL!	#NULL!	#NULL!	#NULL!	1	1		1.4	0	#NULL!	0	#NULL!	#NULL!	#NULL!	0	#NULL!	#NULL!	1	0	1
758	72	0	0	#NULL!	0	0	0	0	0	0	0	0	52	1.53	22.2137	3	0	13.3	0	0.03	0.6	3.9	0	1	1		9.6	1	2	0	4.8	0	2	0	4.2	0	0	0	0
759	85	0	0	#NULL!	1	1	0	0	0	0	0	0	40	1.51	17.5431	2	0	11	1	7	0.8	#NULL!	#NULL!	1	1		5.3	0	1	0	#NULL!	#NULL!	#NULL!	0	#NULL!	#NULL!	0	0	0
760	50	1	2	30	0	0	0	0	0	0	0	0	59	1.72	19.9432	1	0	14.5	0	0.736	0.4	#NULL!	#NULL!	1	1		13.9	1	2	0	4.8	0	2	0	6.1	0	0	0	0
761	77	1	1	40	1	0	1	0	0	0	0	0	65	1.68	23.03	2	0	11.4	1	11.63	1.2	#NULL!	#NULL!	1	1		15.8	1	1	0	8.3	1	1	0	7.9	1	0	0	0
762	65	1	1	40	1	0	0	0	0	0	0	0	68	1.75	22.2041	2	0	12.5	1	0.13	0.8	5.2	0	1	1		11.3	1	#NULL!	0	#NULL!	#NULL!	#NULL!	0	#NULL!	#NULL!	1	0	0
763	63	1	1	40	1	1	0	0	1	0	0	0	68.9	1.681	24.3828	2	0	12.3	1	11.03	1	#NULL!	#NULL!	1	1		16	1	1	0	8.4	1	1	0	#NULL!	#NULL!	0	0	0
764	77	1	0	#NULL!	0	0	0	0	0	0	0	0	50	1.65	18.3655	1	0	10.6	1	#NULL!	1	7.4	1	1	1		14.6	1	1	0	7	0	1	0	7.5	1	0	0	0
765	70	1	2	50	0	0	0	0	0	0	0	0	73	1.73	24.3911	3	0	12.7	1	5.81	0.9	#NULL!	#NULL!	1	1		15.5	1	1	0	8.4	1	1	0	8.1	1	0	0	0
766	61	0	0	#NULL!	1	1	1	0	1	0	0	0	62.7	1.532	26.7147	2	0	12.3	0	0.02	0.8	#NULL!	#NULL!	1	1		4.9	0	1	0	#NULL!	#NULL!	1	0	#NULL!	#NULL!	0	0	0
767	54	1	2	30	0	0	0	0	0	0	1	0	56	1.63	21.0772	2	0	14.4	0	8.9	0.7	#NULL!	#NULL!	1	1		11.4	1	#NULL!	1	11.2	1	#NULL!	1	9.2	1	0	0	0
768	44	0	0	#NULL!	0	0	0	0	0	0	0	0	58	1.67	20.7967	2	0	13.2	0	4.02	0.4	#NULL!	#NULL!	1	1		8.3	1	1	0	3.6	0	2	0	5.2	0	0	0	0
769	62	1	1	5	0	1	0	0	0	0	0	0	62.5	1.67	22.4103	1	0	10.7	1	1.97	0.7	#NULL!	#NULL!	3	1	HR(2013/04/16)->HREZ(2013/04/30)	9.7	1	1	0	4.9	0	1	0	5.6	0	0	0	0
770	53	1	2	30	1	1	0	0	0	0	0	0	78	1.75	25.4694	1	0	13.9	0	0.25	1.1	#NULL!	#NULL!	1	1		6.9	0	1	0	4.4	0	1	0	3.9	0	0	0	0
771	63	1	1	1.25	0	0	0	0	0	0	0	0	62	1.78	19.5682	1	0	15.8	0	0.06	0.8	#NULL!	#NULL!	1	1		9.6	1	1	0	5.4	0	1	0	4.9	0	0	0	0
772	58	0	0	#NULL!	0	0	0	0	0	0	0	0	57	1.52	24.6711	1	0	13.7	0	#NULL!	0.9	4	0	1	1		10.2	1	2	0	6.7	1	2	0	5.5	0	0	0	0
773	19	1	2	3	0	0	0	0	0	0	0	0	58	1.68	20.5499	1	0	15.4	0	#NULL!	0.9	#NULL!	#NULL!	1	1		13.3	1	1	0	6.2	0	1	0	4.9	0	0	0	0
774	73	0	0	#NULL!	0	0	0	0	0	0	0	0	48	1.55	19.9792	1	0	12.3	0	7.9	0.6	#NULL!	#NULL!	1	1		5.3	0	2	0	6.7	1	2	0	6.3	1	1	0	0
775	53	1	2	30	1	1	0	0	0	0	0	0	64.6	1.733	21.5098	1	0	12.9	1	4.64	1	#NULL!	#NULL!	1	1		10.4	1	1	0	5.9	0	1	0	5.8	0	0	0	0
776	34	0	0	#NULL!	0	0	0	0	0	0	0	0	49	1.67	17.5697	3	0	10.5	1	17.1	0.1	#NULL!	#NULL!	2	0		4.7	0	1	0	4.1	0	1	0	4.4	0	0	0	0
777	47	1	2	12	0	1	0	0	0	0	0	0	69.3	1.67	24.8485	2	0	13	0	10.11	0.6	#NULL!	#NULL!	1	1		8	1	2	0	4.9	0	2	0	#NULL!	#NULL!	0	0	0
778	92	1	1	15	0	0	0	0	0	0	0	0	55.5	1.6	21.6797	2	0	15.2	0	5.71	0.8	#NULL!	#NULL!	1	1		13.1	1	1	0	4.9	0	1	0	4.6	0	0	0	0
779	30	0	0	#NULL!	0	0	0	0	0	0	0	0	59	1.64	21.9363	1	0	12.3	0	1.01	0.6	#NULL!	#NULL!	1	1		6.6	1	1	0	2.3	0	1	0	3.7	0	0	0	0
780	39	0	0	#NULL!	0	0	0	0	0	0	0	0	46.1	1.672	16.4903	1	1	#NULL!	#NULL!	#NULL!	#NULL!	#NULL!	#NULL!	1	1		5.5	0	#NULL!	1	7.5	1	#NULL!	1	6.9	1	0	0	0
781	72	0	1	10	0	0	0	0	0	0	0	0	48	#NULL!	#NULL!	2	0	12.4	0	0.06	0.6	4.3	0	1	1		8	1	#NULL!	0	#NULL!	#NULL!	#NULL!	0	#NULL!	#NULL!	1	0	0
782	31	1	2	10	0	0	0	0	0	0	0	0	52	1.62	19.8141	1	0	11.8	1	12.26	0.7	#NULL!	#NULL!	1	1		9.1	1	1	0	#NULL!	#NULL!	1	0	#NULL!	#NULL!	1	0	0
783	50	1	2	30	0	0	0	0	0	0	0	0	54	1.7	18.6851	3	0	12.9	1	2.64	0.5	#NULL!	#NULL!	1	1		9.7	1	2	0	3.8	0	2	0	4	0	0	0	0
784	70	1	1	15	1	0	0	0	0	0	0	1	54	1.75	17.6327	3	0	10.8	1	5	1.9	5	0	1	1	EZ : EOD	11.8	1	2	0	6	0	2	0	13.6	1	0	0	0
785	80	1	0	#NULL!	1	0	0	0	0	0	0	0	65	1.65	23.8751	1	0	12.4	1	11.22	0.6	3.5	0	1	1		13.7	1	2	0	2.9	0	2	0	5.5	0	0	0	0
786	42	1	2	20	0	0	0	0	0	0	0	0	61	1.77	19.4708	1	0	#NULL!	#NULL!	#NULL!	0.9	#NULL!	#NULL!	1	1		9.4	1	1	0	4.9	0	1	0	4.2	0	0	0	0
787	89	1	1	15	1	0	0	0	1	0	0	0	52	1.68	18.424	1	0	10.7	1	3.26	1.1	#NULL!	#NULL!	1	1		13.8	1	2	0	#NULL!	#NULL!	2	0	7.7	1	0	0	0
788	75	0	0	#NULL!	1	0	0	0	0	0	0	0	55	1.5	24.4444	2	0	9.4	1	5.03	0.7	#NULL!	#NULL!	1	1		7.6	1	2	0	#NULL!	#NULL!	2	0	#NULL!	#NULL!	0	0	0
789	74	0	0	#NULL!	1	0	0	0	0	0	0	0	55	1.5	24.4444	1	0	12	0	4.1	0.5	#NULL!	#NULL!	1	1		14	1	2	0	6.1	1	2	0	5.6	0	0	0	0
790	77	0	0	#NULL!	0	0	0	0	0	0	0	0	50	1.44	24.1127	1	0	12.2	0	0.6	0.6	#NULL!	#NULL!	1	1		11.5	1	2	0	4.5	0	2	0	4.1	0	0	0	0
791	67	0	0	#NULL!	0	0	0	0	0	0	1	0	43	1.43	21.0279	1	0	#NULL!	#NULL!	#NULL!	#NULL!	#NULL!	#NULL!	1	1		7.5	1	2	0	#NULL!	#NULL!	2	0	4.7	0	0	0	0
792	70	1	1	25	0	0	0	0	0	0	0	0	67	1.6	26.1719	1	0	14.3	0	0.08	0.9	#NULL!	#NULL!	1	1		13.9	1	2	0	6	0	2	0	7.2	1	0	0	0
793	46	1	0	#NULL!	0	1	0	0	0	0	0	1	72	1.71	24.623	1	#NULL!	15.5	0	1.26	0.8	5.7	0	1	1	HREZ->HRE d/t Gout attack	10.9	1	1	0	5.5	0	1	0	7.1	1	0	0	0
794	24	0	0	#NULL!	0	0	0	0	0	0	0	0	48	1.58	19.2277	1	1	14	0	#NULL!	0.7	4	0	3	1	Z+Mfx+KM+CS+PTO	10	1	#NULL!	1	9.5	1	#NULL!	1	8.3	1	0	0	0
795	16	1	0	#NULL!	0	0	0	0	0	0	0	0	60	1.72	20.2812	1	0	14.4	0	0.12	0.9	#NULL!	#NULL!	3	1	HR for LBTI -> cul(+) -> HREZ(2014/07/23)	9.9	1	#NULL!	1	10	1	#NULL!	1	9.3	1	0	0	0
796	31	0	0	#NULL!	0	0	0	0	0	0	0	0	55	1.63	20.7008	3	0	13.1	0	0.15	0.55	#NULL!	#NULL!	1	1		9.1	1	2	0	4	0	2	0	4.4	0	0	0	0
797	82	0	0	#NULL!	0	0	0	0	0	0	0	0	40	1.45	19.025	1	0	11.3	1	1.45	0.8	3.6	0	2	0		4.8	0	1	0	4.3	0	1	0	4.1	0	0	0	0
798	47	1	1	46	1	0	1	0	0	0	1	0	50	1.74	16.5147	1	1	12.4	1	4.87	1	3.3	0	3	1	HEZ+Mx 타기관에서 투여 시작	6.3	0	#NULL!	1	#NULL!	#NULL!	#NULL!	0	#NULL!	#NULL!	0	0	0
799	64	1	1	40	1	0	0	0	1	0	0	0	40	1.68	14.1723	1	0	12.7	1	2.97	0.6	#NULL!	#NULL!	1	1		11.3	1	1	0	4.2	0	1	0	5.1	0	0	0	0
800	74	0	0	#NULL!	0	0	0	0	0	0	0	0	48	1.46	22.5183	2	0	10.3	1	4.5	0.4	#NULL!	#NULL!	1	1		7.4	1	1	0	4.5	0	1	0	#NULL!	#NULL!	0	0	0
801	47	1	1	20	0	0	0	0	0	0	0	0	62	1.68	21.9671	1	0	13.4	0	#NULL!	0.7	5.8	0	1	1		11	1	2	0	6.5	0	2	0	6	0	0	0	0
802	20	1	0	#NULL!	0	0	0	0	0	0	0	0	67	1.78	21.1463	1	0	14.9	0	0.05	0.7	4.9	0	1	1		8.6	1	2	0	5.2	0	2	0	4.8	0	0	0	0
803	77	1	1	40	1	0	0	0	0	0	1	0	57	1.62	21.7193	1	0	13.8	0	3.51	0.6	#NULL!	#NULL!	1	1		10.9	1	2	0	5.9	0	2	0	6.9	0	0	0	0
804	32	1	2	10	0	1	0	0	0	0	0	0	50	1.65	18.3655	1	0	13.6	0	8.1	0.65	2.2	0	1	1		6.3	0	1	0	8	1	1	0	6.1	0	0	0	0
805	41	0	0	#NULL!	0	0	0	0	0	0	0	0	48	1.64	17.8465	2	0	10.9	1	14.1	0.5	#NULL!	#NULL!	1	1		7.8	1	1	0	#NULL!	#NULL!	1	0	#NULL!	#NULL!	0	0	0
806	78	1	0	#NULL!	0	0	0	0	0	0	0	0	57.8	1.63	21.7547	1	0	15.5	0	0.1	0.9	#NULL!	#NULL!	1	1		10	1	#NULL!	1	9.7	1	#NULL!	1	6.9	0	0	0	0
807	62	1	2	80	0	0	0	0	0	0	0	0	55	1.73	18.3768	1	0	14	0	1.66	0.6	#NULL!	#NULL!	1	1		11.4	1	2	0	4.3	0	2	0	4.3	0	0	0	0
808	20	1	2	4	0	0	0	0	0	0	0	0	57	1.647	21.013	1	0	15	0	1.7	0.6	5.5	0	1	1		13.8	1	1	0	5.7	0	1	0	5.2	0	0	0	0
809	50	0	1	8	0	0	0	0	0	0	0	0	58	1.56	23.833	1	0	13.8	0	0.04	0.5	2.4	0	1	1		10	1	1	0	2.7	0	1	0	2.5	0	0	0	0
810	33	0	0	#NULL!	0	0	0	0	0	0	0	0	67	1.58	26.8386	2	0	8.2	1	10.85	0.4	#NULL!	#NULL!	2	0		4.9	0	1	0	#NULL!	#NULL!	1	0	#NULL!	#NULL!	0	0	0
811	80	1	2	20	0	0	0	0	0	0	0	0	48	1.56	19.7239	1	0	#NULL!	#NULL!	#NULL!	#NULL!	#NULL!	#NULL!	1	1	타기관에서 투약 시작	7	0	2	0	4.7	0	2	0	4.1	0	0	0	0
812	30	1	2	7.5	0	0	0	0	0	0	0	0	55	1.76	17.7557	3	0	10.1	1	7.54	0.4	#NULL!	#NULL!	1	1		13	1	1	0	7.2	1	1	0	6.2	0	0	0	0
813	55	1	2	30	0	1	0	0	0	0	0	0	62	#NULL!	#NULL!	2	0	13.9	0	#NULL!	1.1	9.4	1	1	1		12.9	1	1	0	#NULL!	#NULL!	1	0	#NULL!	#NULL!	0	0	0
814	83	1	0	#NULL!	1	1	0	0	0	0	0	0	53.9	1.6	21.0547	1	0	12.4	1	3.04	0.8	3.9	0	1	1		9.2	1	2	0	5	0	2	0	4.4	0	0	0	0
815	55	0	0	#NULL!	0	0	0	0	1	0	0	0	60	1.652	21.9852	1	1	#NULL!	#NULL!	#NULL!	#NULL!	#NULL!	#NULL!	3	1	EZ+Mfx+PAS+CS+KM	3.6	0	#NULL!	1	2.5	0	#NULL!	1	2.6	0	0	0	0
816	26	0	2	5	0	0	0	0	0	0	0	0	55	1.56	22.6003	1	0	12.8	0	#NULL!	0.6	#NULL!	#NULL!	1	1		9.2	1	2	0	4	0	2	0	3.9	0	0	0	0
817	44	0	0	#NULL!	1	0	0	0	0	0	0	0	67	#NULL!	#NULL!	1	0	14.3	0	0.16	0.5	#NULL!	#NULL!	1	1		7.2	1	2	0	3.9	0	2	0	3.6	0	0	0	0
818	39	1	2	10	0	0	0	0	0	0	0	0	63	1.76	20.3383	1	0	12.5	1	3.02	0.7	6.4	0	1	1		10.3	1	2	0	6.6	0	2	0	6.8	0	0	0	0
819	46	1	1	10	1	1	1	0	0	1	0	0	100	1.8	30.8642	1	0	15.8	0	0.17	1.1	4.9	0	1	1		7.9	1	1	0	6.2	0	1	0	4.8	0	0	0	0
820	79	1	1	100	0	0	0	0	0	0	0	0	56	1.64	20.8209	1	0	10.4	1	4.19	0.9	4.7	0	1	1		11.9	1	1	0	#NULL!	#NULL!	1	0	7.1	1	0	0	0
821	53	1	2	15	0	0	0	0	0	0	0	0	65	1.74	21.4692	1	0	#NULL!	#NULL!	#NULL!	#NULL!	#NULL!	#NULL!	1	1		10.3	1	2	0	#NULL!	#NULL!	2	0	6.2	0	0	0	0
822	65	1	1	52.5	0	0	0	0	0	0	1	0	74	1.74	24.4418	2	0	13.4	0	0.5	0.7	#NULL!	#NULL!	1	1		13.9	1	1	0	7.8	1	#NULL!	0	#NULL!	#NULL!	0	0	0
823	25	1	2	10	0	0	0	0	0	0	0	0	56	1.74	18.4965	2	0	14.4	0	3.38	0.7	4.8	0	1	1		11.8	1	1	0	6.6	0	#NULL!	0	#NULL!	#NULL!	0	0	0
824	32	0	0	#NULL!	0	0	0	0	0	0	0	0	35	1.58	14.0202	3	1	9.7	1	13.8	0.2	#NULL!	#NULL!	1	1	HERZ+KM+Mfx(2014/01/01~2014/01/23) -> EZ+KM+Mfx+CS+PTO+Lzd(2014/01/24~2014/02/23)	4.3	0	#NULL!	1	#NULL!	#NULL!	#NULL!	1	#NULL!	#NULL!	1	0	1
825	65	1	1	15	1	0	0	0	0	0	0	0	70	1.66	25.4028	3	0	11.4	1	1.8	1	#NULL!	#NULL!	1	1		12.4	1	1	0	9.8	1	1	0	#NULL!	#NULL!	0	0	0
826	43	1	2	20	0	0	0	0	0	0	0	0	62	1.74	20.4783	1	0	15.3	0	0.02	0.8	#NULL!	#NULL!	1	1		11.3	1	1	0	5.2	0	1	0	5.4	0	0	0	0
827	68	0	0	#NULL!	1	1	0	0	0	0	0	0	52	#NULL!	#NULL!	1	0	13.6	0	0.05	0.5	#NULL!	#NULL!	1	1		7.5	1	1	0	3.6	0	1	0	3.7	0	0	0	0
828	54	1	0	#NULL!	1	0	0	1	1	0	0	0	53	1.64	19.7055	3	0	12.1	1	11.69	1.4	6.5	0	1	1		16.1	1	1	0	7.1	1	1	0	6.6	0	0	0	0
829	61	1	2	60	1	0	0	0	0	0	1	0	53	1.67	19.0039	1	0	#NULL!	#NULL!	#NULL!	#NULL!	#NULL!	#NULL!	1	1	타기관에서 투약 시작	4.4	0	2	0	4.3	0	2	0	4.6	0	0	0	0
830	33	1	2	10	0	0	0	0	0	0	0	0	59	#NULL!	#NULL!	1	0	15.9	0	1.1	0.7	4.6	0	1	1		11.5	1	2	0	4.8	0	2	0	5	0	0	0	0
831	28	1	0	#NULL!	0	0	0	0	0	0	0	0	58	#NULL!	#NULL!	2	0	16.1	0	4.52	0.7	#NULL!	#NULL!	1	1		13.7	1	1	0	#NULL!	#NULL!	1	0	#NULL!	#NULL!	0	0	0
832	51	1	2	15	1	1	0	0	0	0	0	0	83	#NULL!	#NULL!	1	0	15.4	0	0.04	0.8	4	0	1	1		8.3	1	2	0	6	0	2	0	7.5	1	0	0	0
833	55	0	0	#NULL!	0	0	0	0	0	0	0	0	50	1.56	20.5457	1	0	14.3	0	0.05	0.9	#NULL!	#NULL!	1	1		11.6	1	2	0	#NULL!	#NULL!	2	0	#NULL!	#NULL!	0	0	0
834	63	1	2	40	0	0	0	0	0	0	0	0	53	1.58	21.2306	1	0	14.6	0	0.48	0.7	7.1	1	1	1		8.5	1	1	0	8.1	1	1	0	5.8	0	0	0	0
835	30	1	2	5	0	0	0	0	0	0	0	0	73	#NULL!	#NULL!	1	0	14.8	0	0.5	0.7	#NULL!	#NULL!	1	1		12.2	1	1	0	6.6	0	2	0	#NULL!	#NULL!	0	0	0
836	81	1	1	30	1	0	0	1	0	1	0	0	55	1.72	18.5911	2	0	13.6	0	0.934	1.6	#NULL!	#NULL!	1	1		15.8	1	1	0	8.8	1	1	0	10.3	1	0	0	0
837	38	1	2	20	0	0	0	0	0	0	0	0	100	1.83	29.8606	2	0	14.7	0	3.7	0.7	4.5	0	1	1		11.3	1	1	0	7.7	1	1	0	7.3	1	0	0	0
838	31	0	0	#NULL!	0	0	0	0	0	0	0	0	66	1.69	23.1084	2	0	12.2	0	0.07	0.5	#NULL!	#NULL!	1	1		7.8	1	1	0	3.8	0	1	0	2.9	0	0	0	0
839	30	1	2	9	0	0	0	0	0	0	0	0	59	1.64	21.9363	1	0	15.6	0	0.006	0.7	#NULL!	#NULL!	1	1		9.6	1	2	0	5	0	2	0	4.5	0	0	0	0
840	50	1	2	22.5	0	1	0	0	0	0	0	0	65	1.68	23.03	1	0	14.5	0	0.6	0.9	#NULL!	#NULL!	2	0	타기관에서 2013/08/20~ TB medication 지속하였으나 병변 지속되어 다시 medication 시작함	4.3	0	1	0	#NULL!	#NULL!	#NULL!	0	#NULL!	#NULL!	0	0	0
841	61	0	2	10	0	0	0	0	0	0	0	0	48	1.57	19.4734	3	0	13	0	0.12	0.5	3.9	0	1	1		8.2	1	1	0	#NULL!	#NULL!	1	0	4.6	0	0	0	0
842	78	0	0	#NULL!	1	1	0	0	0	0	0	0	59.3	1.54	25.0042	2	0	11.3	1	0.946	0.8	#NULL!	#NULL!	1	1		10.2	1	1	0	5.9	0	1	0	5.4	0	0	0	0
843	27	0	0	#NULL!	0	0	0	0	0	0	0	0	53	1.69	18.5568	1	0	12.7	0	0.6	0.5	#NULL!	#NULL!	1	1		7	1	2	0	3.8	0	2	0	3.1	0	0	0	0
844	37	1	0	#NULL!	0	0	0	0	0	0	0	0	51	#NULL!	#NULL!	1	0	12	1	11.8	0.8	#NULL!	#NULL!	1	1		11.8	1	2	0	8.4	1	#NULL!	0	#NULL!	#NULL!	0	0	0
845	50	0	0	#NULL!	0	1	0	0	0	0	0	0	53	1.53	22.6409	1	0	11.6	1	2.17	0.6	#NULL!	#NULL!	1	1	Lab : local f/u	6.2	1	#NULL!	0	#NULL!	#NULL!	#NULL!	0	#NULL!	#NULL!	0	0	0
846	71	1	0	#NULL!	1	0	1	0	1	0	1	0	74	1.61	28.5483	1	1	15.5	0	0.47	1	#NULL!	#NULL!	1	1		12.5	1	#NULL!	1	12.3	1	#NULL!	1	13.1	1	0	1	0
847	62	1	2	40	0	0	0	0	0	0	0	0	63	1.63	23.7118	1	0	14.8	0	#NULL!	1.1	#NULL!	#NULL!	1	1		9.2	1	2	0	5.7	0	2	0	5.6	0	0	0	0
848	43	1	1	20	0	0	0	0	0	0	0	0	57	1.74	18.8268	3	0	11.7	1	13.23	0.7	#NULL!	#NULL!	1	1		9	1	1	0	3.6	0	1	0	3.9	0	0	0	0
849	60	0	1	30	0	1	1	0	0	0	0	0	41	1.58	16.4237	1	0	9.9	1	3.57	0.5	#NULL!	#NULL!	1	1		6	0	2	0	5.4	0	2	0	4	0	0	0	0
850	30	0	0	#NULL!	0	0	0	0	0	0	0	0	57	1.6	22.2656	1	1	10.6	1	2.6	0.5	#NULL!	#NULL!	1	1	HERZ -> Z+Mfx+Pto+CS+KM(2014/05/12 ~ 2014/06/08)	13.9	1	#NULL!	0	5.4	0	#NULL!	0	4	0	0	0	0
851	53	1	2	30	0	0	0	0	0	0	0	0	50	1.63	18.8189	2	0	10.4	1	5.86	0.5	#NULL!	#NULL!	2	0		10.8	1	#NULL!	1	8.3	1	#NULL!	1	8.3	1	0	0	0
852	20	0	0	#NULL!	0	0	0	0	0	0	0	0	52	1.58	20.83	2	0	10.3	1	13.25	0.5	#NULL!	#NULL!	2	0		3.7	0	1	0	#NULL!	#NULL!	1	0	#NULL!	#NULL!	0	0	0
853	38	1	2	3	0	0	0	0	0	0	0	0	74	1.76	23.8895	3	0	12.2	1	5.49	0.8	#NULL!	#NULL!	1	1		13.4	1	1	0	6.4	0	1	0	6.5	0	0	0	0
854	18	1	0	#NULL!	0	0	0	0	0	0	0	0	74	1.87	21.1616	2	0	13.1	0	3.97	0.8	5.9	0	1	1		12.6	1	1	0	4.9	0	1	0	5.6	0	0	0	0
855	75	0	0	#NULL!	0	0	0	0	0	0	0	0	45	1.55	18.7305	1	0	10.9	1	2.4	0.8	#NULL!	#NULL!	1	1		5.5	0	2	0	4.4	0	2	0	4.5	0	0	0	0
856	41	1	2	10	0	0	0	0	0	0	0	0	53	1.68	18.7783	1	0	#NULL!	#NULL!	#NULL!	#NULL!	#NULL!	#NULL!	1	1		8.4	1	1	0	#NULL!	#NULL!	1	0	#NULL!	#NULL!	0	0	0
857	45	1	2	20	0	0	0	0	0	0	0	0	58	1.67	20.7967	1	0	13.7	0	1.22	0.8	5.8	0	1	1		10.6	1	2	0	5.9	0	2	0	6.2	0	0	0	0
858	26	0	0	#NULL!	0	0	0	0	0	0	0	0	58	1.66	21.048	2	0	12.2	0	1	0.5	#NULL!	#NULL!	3	1	14/5/20~24 Z>E>R 단독투여, 5/26 HEZ > 5/27 HEZ+Lfx ~	7.9	1	#NULL!	1	7	1	#NULL!	1	7.6	1	0	0	0
859	50	1	2	30	0	0	0	0	0	0	0	0	58	1.77	18.5132	1	1	#NULL!	#NULL!	#NULL!	#NULL!	#NULL!	#NULL!	1	1	타기관에서 투여 시작	13.2	1	#NULL!	1	16	1	#NULL!	1	14	1	1	0	0
860	59	0	0	#NULL!	0	0	0	0	0	0	0	0	70	1.64	26.0262	1	0	13.1	0	4.5	0.5	#NULL!	#NULL!	1	1		5.2	0	#NULL!	0	3.9	0	#NULL!	0	4	0	0	0	0
861	70	0	0	#NULL!	0	0	0	0	0	0	0	0	47	1.47	21.7502	1	0	12.2	0	0.09	0.5	#NULL!	#NULL!	1	1		10.5	1	#NULL!	1	10	1	#NULL!	1	5.6	0	0	0	0
862	21	1	0	#NULL!	0	0	0	0	0	0	0	0	73	1.75	23.8367	1	0	13.8	0	0.21	0.8	5.5	0	1	1		9.7	1	1	0	4.8	0	1	0	4.4	0	0	0	0
863	50	1	0	#NULL!	0	0	0	0	0	0	0	0	43	1.74	14.2027	1	1	#NULL!	#NULL!	#NULL!	#NULL!	#NULL!	#NULL!	1	1	타기관에서 투여 시작	7.5	1	#NULL!	1	10.2	1	#NULL!	1	11.4	1	0	0	0
864	70	1	1	10	1	0	0	0	0	0	0	0	59	1.53	25.204	1	0	12.5	1	0.87	1	#NULL!	#NULL!	1	1		13.8	1	2	0	#NULL!	#NULL!	2	0	#NULL!	#NULL!	0	0	0
865	67	0	0	#NULL!	0	0	0	0	0	0	0	0	50	1.63	18.8189	1	0	13.5	0	0.07	0.6	#NULL!	#NULL!	1	1		9.3	1	1	0	4.6	0	1	0	4.1	0	0	0	0
866	23	0	0	#NULL!	0	0	0	0	0	0	0	0	45	1.55	18.7305	1	1	11.9	1	0.1	#NULL!	#NULL!	#NULL!	1	1	타기관에서 투여 시작	4.3	0	1	0	3.8	0	#NULL!	1	9.6	1	0	0	0
867	28	0	0	#NULL!	0	1	0	0	0	0	0	0	65	#NULL!	#NULL!	1	0	13	0	0.28	0.6	#NULL!	#NULL!	1	1		10.6	1	2	0	5.1	0	2	0	#NULL!	#NULL!	0	0	0
868	52	1	2	20	0	0	0	0	0	0	0	0	60	1.69	21.0077	3	0	14	0	1.46	0.7	6.4	0	1	1		7	0	2	0	#NULL!	#NULL!	2	0	#NULL!	#NULL!	0	0	0
869	40	0	0	#NULL!	0	0	0	0	0	0	0	0	38	1.52	16.4474	1	1	13.8	0	0.5	0.5	#NULL!	#NULL!	1	1		8.1	1	#NULL!	1	9.5	1	#NULL!	1	8.9	1	0	0	0
870	59	1	1	45	0	0	0	0	0	0	0	0	52	1.67	18.6453	1	0	11.4	1	1.29	0.7	#NULL!	#NULL!	1	1		17.2	1	1	0	6.8	0	1	0	5.9	0	0	0	0
871	51	1	0	#NULL!	0	0	0	0	0	0	0	0	57	1.7	19.7232	3	0	12.3	1	2.44	0.8	4.5	0	1	1		11.8	1	2	0	6	0	2	0	6	0	0	0	0
872	56	1	2	60	0	0	0	0	0	0	0	0	62	1.74	20.4783	1	0	13.8	0	0.25	0.9	#NULL!	#NULL!	1	1		9.4	1	1	0	7.1	1	1	0	7.6	1	0	0	0
873	25	0	0	#NULL!	0	0	0	0	0	0	0	0	58	1.6	22.6562	3	0	13.6	0	6.54	0.6	#NULL!	#NULL!	1	1		10.3	1	1	0	4.3	0	1	0	4.7	0	0	0	0
874	42	0	0	#NULL!	0	1	0	0	0	0	0	0	52	1.6	20.3125	1	0	14.6	0	0	0.78	3.6	0	1	1		6.1	1	1	0	3.3	0	#NULL!	0	#NULL!	#NULL!	0	0	0
875	37	0	0	#NULL!	0	0	0	0	0	0	0	0	50	1.64	18.5901	1	1	#NULL!	#NULL!	#NULL!	#NULL!	#NULL!	#NULL!	1	1	타기관에서 투여 시작	8.1	1	#NULL!	1	7.9	1	#NULL!	1	8.6	1	0	0	0
876	73	1	2	50	0	1	0	0	0	0	0	0	54	1.62	20.5761	1	0	12	1	1.33	0.6	#NULL!	#NULL!	1	1		4.4	0	#NULL!	1	7.8	1	#NULL!	1	6	0	0	0	0
877	21	1	0	#NULL!	0	0	0	0	0	0	0	0	60	1.83	17.9163	2	0	#NULL!	#NULL!	#NULL!	#NULL!	#NULL!	#NULL!	1	1	타기관에서 투여 시작	11.2	1	1	0	10.5	1	1	0	4.8	0	0	0	0
878	31	1	0	#NULL!	0	0	0	0	0	0	0	0	54	1.74	17.8359	1	0	15.6	0	0.5	0.6	#NULL!	#NULL!	1	1		10.9	1	1	0	6	0	#NULL!	0	#NULL!	#NULL!	0	0	0
879	51	1	1	20	0	0	0	0	0	0	0	0	55	1.72	18.5911	2	0	14.2	0	10.56	1.2	4.5	0	1	1		14.9	1	1	0	6.6	0	1	0	7	0	0	0	0
880	50	1	2	30	0	0	0	0	0	0	0	0	58	1.71	19.8352	2	0	13.8	0	0.33	1.1	5	0	1	1		8	1	1	0	#NULL!	#NULL!	1	0	4.6	0	0	0	0
881	56	1	2	30	0	0	0	0	0	0	0	0	66	#NULL!	#NULL!	1	0	14.8	0	0.98	0.9	#NULL!	#NULL!	1	1		9.6	1	2	0	4.9	0	#NULL!	0	#NULL!	#NULL!	0	0	0
882	67	1	2	40	0	0	0	0	0	0	0	0	72	1.71	24.623	1	0	15.6	0	0.9	0.6	#NULL!	#NULL!	1	1		15	1	1	0	8.3	1	1	0	#NULL!	#NULL!	0	0	0
883	71	1	2	30	0	1	0	1	0	0	0	0	65	1.68	23.03	3	0	10.5	1	33.5	3.3	#NULL!	#NULL!	1	1		6.4	0	2	0	5.4	0	#NULL!	0	#NULL!	#NULL!	0	0	0
884	54	1	2	20	0	0	0	0	0	0	0	0	51	1.58	20.4294	1	0	11.6	1	1.06	0.7	6.1	0	1	1		12	1	1	0	6.5	0	1	0	6.6	0	0	0	0
885	73	1	0	0	0	0	0	0	0	0	0	0	65	1.75	21.2245	1	0	#NULL!	#NULL!	#NULL!	#NULL!	#NULL!	#NULL!	1	1		7.7	1	1	0	2.9	0	1	0	4	0	0	0	0
886	73	1	2	30	0	0	0	1	1	1	0	0	48	1.67	17.2111	1	0	12.5	1	11	1.8	7.1	1	3	0	E,Cs,Mfx	6.3	0	1	0	#NULL!	#NULL!	#NULL!	0	#NULL!	#NULL!	0	0	0
887	56	1	0	0	1	1	0	0	0	0	0	0	63.8	1.74	21.0728	1	0	16.5	0	0.55	1.1	#NULL!	#NULL!	1	1		6.5	0	2	0	3.6	0	2	0	4	0	0	0	0
888	72	1	2	50	0	0	0	0	0	0	0	0	56	1.68	19.8413	1	0	14.9	0	14.2	1.2	#NULL!	#NULL!	1	1		9.7	1	1	0	5.3	0	1	0	5.2	0	0	0	0
889	65	1	1	30	0	1	0	0	0	0	0	0	65	#NULL!	#NULL!	1	0	13.6	0	1.96	0.7	#NULL!	#NULL!	1	1		11.1	1	1	0	5.5	0	1	0	#NULL!	#NULL!	0	0	0
890	56	1	2	87.5	1	1	0	0	0	0	0	0	78	#NULL!	#NULL!	1	1	14	0	1.15	0.6	#NULL!	#NULL!	1	1		7.7	1	1	0	4.7	0	#NULL!	0	6.6	0	0	0	0
891	68	1	1	50	0	0	0	0	0	0	0	0	73	#NULL!	#NULL!	1	0	17.1	0	0.86	0.9	#NULL!	#NULL!	1	1		6.8	0	1	0	#NULL!	#NULL!	1	0	#NULL!	#NULL!	0	0	0
892	81	0	1	5	1	0	0	0	0	0	0	0	42.8	1.52	18.5249	2	0	9.2	1	11	0.4	#NULL!	#NULL!	1	1		5.3	0	1	0	3.3	0	1	0	2.8	0	0	0	0
893	56	1	0	0	0	0	0	0	0	0	0	0	73	1.69	25.5593	1	0	10.3	1	4.4	1.2	#NULL!	#NULL!	1	1		13.6	1	2	0	6.4	0	#NULL!	0	#NULL!	#NULL!	0	0	0
894	56	1	2	40	0	0	0	0	0	0	0	0	68	1.78	21.4619	2	0	10	1	4.59	0.4	#NULL!	#NULL!	1	1		9.3	1	#NULL!	1	8.8	1	2	0	4.7	0	0	0	0
895	76	0	0	0	1	0	0	0	0	0	0	0	64.4	1.56	26.4629	1	0	10.4	1	0.17	0.9	#NULL!	#NULL!	1	1		6	0	1	0	3	0	1	0	2.7	0	0	0	0
896	48	1	2	10	0	0	0	0	0	0	0	0	54	1.63	20.3244	3	0	12.9	1	4.36	#NULL!	#NULL!	#NULL!	1	1		6	0	#NULL!	1	7.1	1	2	0	5	0	0	0	0
897	81	1	2	5	0	0	0	0	0	0	1	0	59	1.6	23.0469	2	0	12.8	1	4.47	0.6	1.5	0	1	1		5.3	0	1	0	3.5	0	1	0	3.6	0	0	0	0
898	58	0	0	0	0	0	0	0	0	0	0	0	57	1.56	23.4221	1	1	13.4	0	0.07	0.6	3.7	0	3	1	Ez,Mfx,Pto,Cs,KM	4.2	0	1	0	#NULL!	#NULL!	2	0	4.5	0	0	0	0
899	66	1	2	20	0	1	0	0	0	0	0	0	48	1.68	17.0068	3	0	9.6	1	4.99	0.5	#NULL!	#NULL!	1	1		1.8	0	1	0	#NULL!	#NULL!	1	0	3.9	0	0	0	0
900	31	1	0	0	0	0	0	0	0	0	0	0	62	1.82	18.7175	1	0	10.5	1	12.8	0.8	#NULL!	#NULL!	1	1		5.7	0	1	0	3.9	0	1	0	#NULL!	#NULL!	0	0	0
901	64	1	1	2	0	0	0	0	0	0	0	0	#NULL!	#NULL!	#NULL!	1	0	14.1	0	10.5	1	#NULL!	#NULL!	1	1		8	1	1	0	4.2	0	2	0	5.2	0	0	0	0
902	73	1	0	0	1	0	0	0	0	0	0	0	58	1.63	21.83	1	0	15.3	0	0.5	1.2	7.7	1	1	1		6.9	0	1	0	5.1	0	1	0	4.2	0	0	0	0
903	49	1	1	20	0	0	0	0	0	0	0	1	#NULL!	#NULL!	#NULL!	1	0	14.1	0	2.28	0.6	#NULL!	#NULL!	1	1		6.9	0	1	0	7.9	1	1	0	8.4	1	0	0	0
904	73	1	0	0	1	1	0	0	0	0	0	1	54	1.67	19.3625	1	0	9.1	1	6.85	0.4	#NULL!	#NULL!	1	1		10.2	1	#NULL!	1	5	0	#NULL!	1	5.6	0	0	0	0
905	76	0	0	0	0	1	0	0	0	0	0	0	65	1.58	26.0375	1	0	11.9	1	0.5	0.6	#NULL!	#NULL!	1	1		10.3	1	1	0	5.8	0	1	0	5.5	0	0	0	0
906	87	0	0	0	0	0	0	0	0	0	0	0	40	1.55	16.6493	1	0	10.2	1	0.73	0.7	4	0	1	1		4.9	0	1	0	#NULL!	#NULL!	1	0	0.6	0	0	0	0
907	35	0	0	0	0	0	0	0	0	0	0	0	45	1.58	18.026	1	0	14	0	0.09	0.6	#NULL!	#NULL!	1	1		9.7	1	1	0	4	0	2	0	4.7	0	0	0	0
908	25	1	0	0	0	0	0	0	0	0	0	0	70	#NULL!	#NULL!	1	0	14.8	0	1.8	1.2	#NULL!	#NULL!	1	1		13.7	1	1	0	6.4	0	1	0	#NULL!	#NULL!	0	0	0
909	67	1	0	0	0	0	0	0	0	0	0	0	60	1.7	20.7612	2	0	#NULL!	#NULL!	#NULL!	#NULL!	#NULL!	#NULL!	1	1		8.1	1	#NULL!	0	#NULL!	#NULL!	2	0	4.7	0	0	0	0
910	66	0	0	0	0	0	0	0	0	0	0	0	54	1.5	24	1	0	9.6	1	3.28	0.8	#NULL!	#NULL!	1	1		10.4	1	2	0	8	1	2	0	7	1	0	0	0
911	80	1	1	25	1	1	0	0	0	0	0	0	65	1.65	23.8751	1	0	11.1	1	5.08	1.1	5.2	0	1	1		11.6	1	2	0	#NULL!	#NULL!	2	0	#NULL!	#NULL!	0	0	0
912	18	1	0	0	0	0	0	0	0	0	0	0	95	#NULL!	#NULL!	2	0	13.6	0	0.91	0.7	#NULL!	#NULL!	1	1		14.3	1	1	0	8	1	1	0	7.8	1	0	0	0
913	74	0	0	0	0	0	0	0	0	0	0	0	39	1.48	17.805	1	0	10.3	1	#NULL!	0.7	3	0	1	1		7.3	1	2	0	4.4	0	2	0	3.2	0	0	0	0
914	88	0	0	0	1	0	0	0	0	0	0	0	41	1.48	18.718	1	0	12.6	0	5.52	0.9	#NULL!	#NULL!	1	1		12.2	1	1	0	#NULL!	#NULL!	1	0	#NULL!	#NULL!	0	0	0
915	79	0	0	0	0	0	0	0	0	0	0	0	50	1.55	20.8117	2	0	12.5	0	4.08	0.5	#NULL!	#NULL!	1	1		4.2	0	1	0	2.8	0	#NULL!	0	#NULL!	#NULL!	0	0	0
916	48	1	1	5	0	1	0	0	0	0	0	0	65	1.7	22.4913	1	0	12.6	1	3.5	0.7	#NULL!	#NULL!	1	1		7.3	1	#NULL!	1	5.5	0	1	0	4.6	0	0	0	0
917	72	1	1	30	0	1	0	0	0	0	0	0	50	#NULL!	#NULL!	1	0	12.6	1	0.5	0.7	5.2	0	1	1		10.2	1	1	0	#NULL!	#NULL!	1	0	#NULL!	#NULL!	0	0	0
918	54	0	0	0	0	0	0	0	0	0	1	0	#NULL!	#NULL!	#NULL!	1	0	13.2	0	0.5	0.5	#NULL!	#NULL!	1	1		5	0	1	0	3	0	1	0	#NULL!	#NULL!	0	0	0
919	42	1	0	0	0	0	0	0	0	0	0	0	55	1.73	18.3768	1	0	14.1	0	0.01	0.9	#NULL!	#NULL!	1	1		12	1	2	0	4.7	0	2	0	5	0	0	0	0
920	23	0	0	0	0	0	0	0	0	0	0	0	56	1.61	21.6041	1	0	10	1	2.4	0.4	#NULL!	#NULL!	1	1		3.7	0	#NULL!	0	#NULL!	#NULL!	#NULL!	0	#NULL!	#NULL!	0	0	0
921	19	0	0	0	0	0	0	0	0	0	0	0	72	1.7	24.9135	1	0	12.7	0	0.6	0.5	#NULL!	#NULL!	1	1		8.3	1	#NULL!	0	#NULL!	#NULL!	#NULL!	0	#NULL!	#NULL!	0	0	0
922	18	1	0	0	0	0	0	0	0	0	0	0	55	1.68	19.487	1	0	13.5	0	1.43	0.8	#NULL!	#NULL!	1	1		10.3	1	#NULL!	1	14.4	1	#NULL!	1	10.8	1	0	0	0
923	55	1	0	0	0	1	0	0	0	0	0	0	77	1.72	26.0276	1	0	14.7	0	2.39	0.6	#NULL!	#NULL!	1	1		7.9	1	2	0	5.8	0	2	0	4.6	0	1	0	0
924	78	1	1	60	0	0	0	0	0	0	1	0	55	#NULL!	#NULL!	1	0	#NULL!	#NULL!	#NULL!	#NULL!	#NULL!	#NULL!	1	1		12.4	1	2	0	5.5	0	2	0	#NULL!	#NULL!	0	0	0
925	29	0	0	0	0	0	0	0	0	0	0	0	54	1.58	21.6311	1	0	12.4	0	0.41	0.5	#NULL!	#NULL!	1	1		9.8	1	1	0	3.9	0	1	0	4.8	0	0	0	0
926	29	1	0	0	0	0	0	0	0	0	0	0	50	1.7	17.301	1	0	13.9	0	1.06	0.8	6	0	1	1		10.5	1	1	0	6.1	0	1	0	5.5	0	0	0	0
927	25	1	2	10	0	0	0	0	0	0	0	0	51	1.67	18.2868	1	0	15.5	0	0.08	0.9	#NULL!	#NULL!	1	1		12.4	1	1	0	5.2	0	#NULL!	0	#NULL!	#NULL!	0	0	0
928	50	1	0	0	0	0	0	0	0	0	0	0	64	1.63	24.0882	1	0	14.9	0	1.28	1	6.2	0	1	1		10.4	1	1	0	4.8	0	1	0	4.7	0	0	0	0
929	85	1	1	40	0	0	1	0	0	1	1	0	78	1.74	25.763	1	0	10.3	1	8.17	0.8	4.1	0	1	1		12.9	1	2	0	#NULL!	#NULL!	#NULL!	0	#NULL!	#NULL!	1	0	1
930	52	1	2	30	0	0	0	0	0	0	0	0	60	#NULL!	#NULL!	1	0	12.1	1	6.63	0.6	#NULL!	#NULL!	1	1		5.3	0	#NULL!	0	4.2	0	#NULL!	0	3.8	0	1	0	0
931	56	0	0	0	0	0	0	0	0	0	0	0	53	1.5	23.5556	1	0	12.2	0	0.69	0.7	#NULL!	#NULL!	1	1		9.3	1	#NULL!	1	4.3	0	1	0	3.6	0	0	0	0
932	55	1	2	27	0	0	0	0	0	0	0	0	77	1.79	24.0317	1	1	15.4	0	0.8	0.6	#NULL!	#NULL!	1	1		11.8	1	#NULL!	1	7.1	1	#NULL!	1	6.9	0	0	0	0
933	68	1	2	20	0	0	0	0	0	0	0	0	48	1.55	19.9792	1	0	13	0	2.9	0.9	#NULL!	#NULL!	1	1		11.4	1	1	0	5.9	0	2	0	6	0	0	0	0
934	32	0	0	0	0	0	0	0	0	0	0	0	49.3	1.687	17.3227	1	1	#NULL!	#NULL!	#NULL!	#NULL!	#NULL!	#NULL!	3	1	Z,Cs,Km,Mfx,Pto	10	1	#NULL!	1	7.7	1	#NULL!	1	7.6	1	0	0	0
935	39	1	2	6	0	1	1	0	0	0	0	0	69	1.7	23.8754	1	1	14.7	0	0.54	0.8	#NULL!	#NULL!	1	1		8.8	1	2	0	6.4	0	2	0	5.2	0	0	0	0
936	22	1	0	0	0	0	0	0	0	0	0	0	65	#NULL!	#NULL!	1	0	15.2	0	0.2	0.9	#NULL!	#NULL!	1	1		11.8	1	1	0	5.9	0	2	0	5.8	0	0	0	0
937	70	1	0	0	0	0	0	0	0	0	0	0	68	1.73	22.7204	1	1	13.9	0	0.02	0.8	#NULL!	#NULL!	1	1		10.4	1	#NULL!	1	8	1	#NULL!	1	7.4	1	0	0	0
938	51	1	2	30	0	0	0	0	0	0	0	0	62	1.82	18.7175	1	0	14.7	0	0.11	1	4.7	0	1	1		8.6	1	2	0	5	0	2	0	4.2	0	0	0	0
939	41	1	2	#NULL!	0	0	0	0	0	0	0	0	50	1.65	18.3655	1	0	#NULL!	#NULL!	#NULL!	#NULL!	#NULL!	#NULL!	1	1		10.8	1	#NULL!	1	10.9	1	2	0	4.8	0	0	0	0
940	82	0	0	0	1	0	0	0	0	0	0	0	49	1.6	19.1406	1	0	8.5	1	16.4	1	#NULL!	#NULL!	1	1		7.4	1	2	0	5.9	0	2	0	6.2	1	0	0	0
941	70	1	0	0	0	0	0	0	0	0	0	0	51	1.64	18.9619	1	0	11.4	1	17	0.8	#NULL!	#NULL!	1	1		9.7	1	2	0	5	0	2	0	6.1	0	0	0	0
942	22	0	0	0	0	0	0	0	0	0	0	0	51	1.62	19.433	1	0	11.5	1	0.07	0.6	#NULL!	#NULL!	1	1		7.3	1	#NULL!	1	3.2	0	2	0	3.9	0	0	0	0
943	51	1	0	0	0	0	0	0	0	0	0	0	56	1.67	20.0796	2	0	13.6	0	2.12	0.7	#NULL!	#NULL!	1	1		12.7	1	2	0	#NULL!	#NULL!	2	0	#NULL!	#NULL!	0	0	0
944	53	1	2	30	0	0	0	0	0	0	0	0	68	1.69	23.8087	1	0	15.4	0	1.2	0.6	#NULL!	#NULL!	1	1		14.2	1	2	0	7.2	1	2	0	6.9	0	0	0	0
945	82	1	0	0	1	0	0	0	0	0	0	0	50	1.7	17.301	1	1	13	0	0.91	0.8	#NULL!	#NULL!	1	1		13	1	#NULL!	0	5.8	0	#NULL!	0	4.6	0	1	0	1
946	75	1	1	50	0	1	0	0	0	0	0	0	62	#NULL!	#NULL!	2	0	16.5	0	1.13	0.6	#NULL!	#NULL!	1	1		10.3	1	1	0	5	0	1	0	#NULL!	#NULL!	0	0	0
947	21	0	0	0	0	0	0	0	0	0	0	0	50	1.55	20.8117	1	#NULL!	12.7	0	0.01	0.7	#NULL!	#NULL!	1	1		8.7	1	1	0	5	0	1	0	4.2	0	0	0	0
948	64	0	0	0	0	0	0	0	0	0	0	0	47	1.52	20.3428	3	1	11.8	1	0.25	0.8	#NULL!	#NULL!	1	1		8.4	1	#NULL!	1	4.9	0	#NULL!	1	8.5	1	0	0	0
949	32	0	0	0	0	0	0	0	0	0	0	0	45	1.55	18.7305	1	0	11.7	1	1.1	0.4	#NULL!	#NULL!	1	1		10.2	1	2	0	5.6	0	2	0	5.2	0	0	0	0
950	37	1	0	0	0	0	0	0	0	0	0	0	75	1.79	23.4075	1	0	8	1	7.89	0.9	#NULL!	#NULL!	1	1		12.4	1	1	0	6.8	0	1	0	7.4	1	0	0	0
951	58	1	0	0	0	0	0	0	0	0	0	0	67	#NULL!	#NULL!	1	0	#NULL!	#NULL!	#NULL!	#NULL!	#NULL!	#NULL!	1	1		10.6	1	1	0	#NULL!	#NULL!	1	0	#NULL!	#NULL!	0	0	0
952	40	0	0	0	0	0	0	0	0	0	0	0	53	1.7	18.3391	1	0	#NULL!	#NULL!	#NULL!	#NULL!	#NULL!	#NULL!	1	1		5.5	0	2	0	4	0	2	0	3.2	0	0	0	0
953	73	0	0	0	1	0	0	0	0	0	0	0	59	1.55	24.5578	1	1	13.3	0	2.47	0.7	3	0	1	1		8.5	1	#NULL!	1	5.2	0	#NULL!	1	2.8	0	0	0	0
954	66	0	0	0	1	0	0	0	0	0	0	0	45	1.55	18.7305	1	1	11.5	1	6.17	0.7	#NULL!	#NULL!	1	1		9.4	1	#NULL!	1	10.3	1	#NULL!	1	10.9	1	0	0	0
955	69	1	0	0	0	0	0	0	0	0	0	0	58	1.65	21.3039	1	0	12.4	1	7.36	0.5	1.6	0	1	1		5.9	0	1	0	#NULL!	#NULL!	#NULL!	0	#NULL!	#NULL!	0	0	0
956	60	1	2	45	1	1	0	0	0	0	0	0	80	1.75	26.1224	1	0	#NULL!	#NULL!	#NULL!	0.9	#NULL!	#NULL!	1	1		7.7	1	1	0	5.9	0	2	0	5.5	0	0	0	0
957	59	1	0	0	1	1	0	1	0	0	0	0	70	1.77	22.3435	1	1	#NULL!	#NULL!	#NULL!	#NULL!	#NULL!	#NULL!	1	1		8.8	1	#NULL!	1	10.8	1	#NULL!	1	8.9	1	0	0	0
958	27	0	0	0	0	0	0	0	0	0	0	0	50	1.62	19.052	1	0	#NULL!	#NULL!	#NULL!	#NULL!	#NULL!	#NULL!	1	1		4.1	0	2	0	4.3	0	2	0	4.5	0	0	0	0
959	17	1	0	0	0	0	0	0	0	0	0	0	63	1.75	20.5714	1	0	14.2	0	0.35	0.8	#NULL!	#NULL!	1	1		9.7	1	2	0	5.3	0	2	0	5.7	0	0	0	0
960	48	1	2	20	0	0	0	0	0	0	0	0	65	1.73	21.7181	1	0	14.1	0	0.38	0.8	#NULL!	#NULL!	1	1		9.5	1	1	0	4.5	0	2	0	4.2	0	0	0	0
961	33	1	2	5	0	0	0	0	0	0	0	0	63	1.75	20.5714	2	1	15	0	1.32	0.9	#NULL!	#NULL!	1	1		10.8	1	#NULL!	1	8.7	1	#NULL!	1	9.6	1	0	0	0
962	33	0	0	0	0	0	0	0	0	0	0	0	64	1.65	23.5078	1	0	#NULL!	#NULL!	#NULL!	#NULL!	#NULL!	#NULL!	1	1		8.3	1	1	0	5	0	1	0	4.8	0	0	0	0
963	34	0	0	0	0	0	0	0	0	0	0	0	50	1.63	18.8189	1	1	12.6	0	0.48	0.7	#NULL!	#NULL!	1	1		12.9	1	1	0	5.4	0	#NULL!	1	9.7	1	0	0	0
964	63	1	0	0	1	0	0	1	0	1	0	0	62	1.72	20.9573	2	0	16.5	0	18.6	1.07	6.5	0	1	1		14.4	1	2	0	7.4	1	2	0	8	1	0	0	0
965	37	1	2	10	0	0	0	0	0	0	0	0	63	1.75	20.5714	1	1	#NULL!	#NULL!	#NULL!	#NULL!	#NULL!	#NULL!	1	1		12.6	1	#NULL!	1	12.9	1	#NULL!	1	5.9	0	0	0	0
966	32	0	0	0	0	0	0	0	0	0	0	0	49	1.62	18.6709	1	0	11.6	1	5.1	0.4	#NULL!	#NULL!	1	1		3.2	0	1	0	3.5	0	1	0	3.7	0	0	0	0
967	80	0	0	0	1	0	0	0	0	0	0	0	42	1.4	21.4286	1	0	10.4	1	3.6	0.5	#NULL!	#NULL!	1	1		4.7	0	1	0	2.4	0	2	0	3	0	0	0	0
968	25	1	2	3	0	0	0	0	0	0	0	0	64.7	1.81	19.7491	1	0	14.3	0	0.48	0.8	#NULL!	#NULL!	1	1		9.5	1	1	0	6.3	0	1	0	#NULL!	#NULL!	0	0	0
969	68	1	0	0	0	0	0	0	0	0	0	0	74	1.67	26.5338	1	0	#NULL!	#NULL!	#NULL!	#NULL!	#NULL!	#NULL!	1	1		5.8	0	1	0	5.7	0	1	0	4.9	0	0	0	0
970	16	1	0	0	0	0	0	0	0	0	0	0	66	1.67	23.6652	2	0	15.4	0	19.1	0.8	#NULL!	#NULL!	1	1		14.9	1	1	0	7.5	1	1	0	#NULL!	#NULL!	0	0	0
971	43	1	2	25	0	0	0	0	0	0	0	0	72	1.77	22.9819	1	0	11.4	1	5.34	0.9	#NULL!	#NULL!	1	1		13.6	1	#NULL!	1	12.4	1	#NULL!	1	14.9	1	0	0	0
972	74	1	0	0	0	1	0	0	0	0	0	0	62	1.52	26.8352	1	0	9.8	1	0.22	0.9	3.3	0	1	1		9.9	1	1	0	5.6	0	1	0	#NULL!	#NULL!	0	0	0
973	74	1	2	10	0	0	0	0	0	0	0	0	80	1.67	28.6851	2	0	#NULL!	#NULL!	#NULL!	#NULL!	#NULL!	#NULL!	1	1		10.8	1	1	0	5.7	0	1	0	5.5	0	1	0	0
974	29	0	0	0	0	0	0	0	0	0	0	0	46.6	1.63	17.5392	1	0	10.8	1	0.32	0.6	#NULL!	#NULL!	1	1		6	0	1	0	3.1	0	2	0	3.7	0	0	0	0
975	56	1	2	80	0	0	0	0	0	0	0	0	60	1.76	19.3698	1	0	#NULL!	#NULL!	#NULL!	0.9	#NULL!	#NULL!	1	1		11.1	1	1	0	5.2	0	2	0	#NULL!	#NULL!	0	0	0
976	80	1	0	0	0	0	0	0	0	0	0	0	63	1.7	21.7993	1	0	14.8	0	0.99	0.8	#NULL!	#NULL!	1	1		14	1	2	0	6.2	0	2	0	5.3	0	0	0	0
977	81	0	0	0	1	0	0	0	0	0	0	0	53	1.5	23.5556	3	0	13.1	0	6.97	1.08	#NULL!	#NULL!	1	1		9	1	1	0	5.4	0	2	0	4.6	0	0	0	0
978	18	1	0	0	0	0	0	0	0	0	0	0	77	#NULL!	#NULL!	2	0	15	0	3.92	0.766	#NULL!	#NULL!	1	1		11.5	1	1	0	6.9	0	1	0	6	0	0	0	0
979	35	0	0	0	0	0	0	0	0	0	0	0	60	1.71	20.5191	3	0	11.6	1	0.1	0.4	4	0	2	0		4.5	0	1	0	#NULL!	#NULL!	1	0	4.6	0	1	0	0
980	43	1	2	37	0	0	0	0	0	0	0	0	#NULL!	#NULL!	#NULL!	1	0	13.9	0	0.71	0.9	#NULL!	#NULL!	1	1		10.1	1	2	0	5	0	2	0	5.5	0	0	0	0
981	19	1	0	0	0	0	0	0	0	0	0	0	58	1.81	17.704	2	0	13.3	0	5.08	0.8	#NULL!	#NULL!	1	1		12.5	1	#NULL!	1	6.2	0	1	0	#NULL!	#NULL!	0	0	0
982	38	1	2	#NULL!	0	0	0	0	0	0	0	0	55	1.83	16.4233	1	0	10.8	1	16.59	0.6	5.3	0	1	1		10	1	#NULL!	1	9.3	1	2	0	7.1	1	0	0	0
983	41	1	2	20	1	1	0	0	0	0	0	0	61	#NULL!	#NULL!	1	0	15.6	0	0.8	1.1	3.5	0	1	1		6.7	0	1	0	4.2	0	2	0	4.1	0	0	0	0
984	47	1	2	20	0	0	0	0	0	0	0	0	78	1.75	25.4694	1	0	15	0	0.07	0.9	5.7	0	1	1		9.8	1	1	0	#NULL!	#NULL!	1	0	0.8	0	0	0	0
985	49	1	2	30	0	0	0	0	0	0	0	0	54	1.76	17.4329	1	1	10.7	1	13	0.4	#NULL!	#NULL!	1	1		4.4	0	#NULL!	0	#NULL!	#NULL!	#NULL!	0	#NULL!	#NULL!	1	0	1
986	31	0	0	0	0	0	0	0	0	0	0	0	49	1.62	18.6709	1	0	#NULL!	#NULL!	#NULL!	#NULL!	#NULL!	#NULL!	1	1		7.1	1	2	0	3.6	0	2	0	4.4	0	0	0	0
987	29	0	0	0	0	0	0	0	0	0	0	0	46	1.62	17.5278	3	0	13.9	0	3.41	0.7	#NULL!	#NULL!	1	1		9.1	1	2	0	3.5	0	2	0	#NULL!	#NULL!	0	0	0
988	35	0	0	0	0	0	0	0	0	0	0	0	50	1.58	20.0288	2	0	13.3	0	1.44	0.7	#NULL!	#NULL!	1	1		5.3	0	2	0	3.6	0	#NULL!	0	#NULL!	#NULL!	0	0	0
989	75	1	0	0	0	0	0	0	0	0	0	0	75	1.7	25.9516	1	0	13.7	0	0.771	0.8	#NULL!	#NULL!	1	1		10.3	1	1	0	#NULL!	#NULL!	2	0	#NULL!	#NULL!	0	0	0
990	55	1	0	0	0	1	0	0	0	0	0	0	57	1.69	19.9573	1	0	12.7	1	1.92	1.5	3.4	0	1	1		9.5	1	2	0	4.5	0	2	0	5.1	0	0	0	0
991	26	1	0	#NULL!	0	0	0	0	0	0	0	0	82	1.72	27.7177	3	0	#NULL!	#NULL!	#NULL!	#NULL!	#NULL!	#NULL!	1	1		11.1	1	2	0	6.4	0	2	0	#NULL!	#NULL!	0	0	0
992	57	1	2	30	0	1	0	0	0	0	0	0	40	1.68	14.1723	1	0	12.7	1	18.1	0.6	2.8	0	1	1		9.7	1	#NULL!	0	#NULL!	#NULL!	#NULL!	0	#NULL!	#NULL!	1	0	1
993	65	0	0	0	1	0	0	0	0	0	0	0	63	1.48	28.7619	1	1	12.3	0	0.79	0.6	4.3	0	1	1		9.2	1	#NULL!	1	8.8	1	#NULL!	1	8.3	1	0	0	0
994	30	0	0	0	0	0	0	0	0	0	0	0	54	#NULL!	#NULL!	1	0	13	0	0.01	0.7	4.1	0	1	1		6.8	1	1	0	3.9	0	#NULL!	0	#NULL!	#NULL!	1	0	0
995	70	1	1	30	0	0	0	0	0	0	0	0	#NULL!	#NULL!	#NULL!	1	0	14.2	0	1.7	#NULL!	#NULL!	#NULL!	1	1		9.1	1	#NULL!	0	#NULL!	#NULL!	2	0	5.7	0	0	0	0
996	61	1	2	34	1	1	0	0	0	0	0	0	60	1.68	21.2585	1	0	13.6	0	1.11	0.7	4	0	1	1		10.1	1	1	0	4.2	0	2	0	4.5	0	0	0	0
997	41	1	2	20	0	0	0	0	0	0	0	0	75	1.8	23.1481	1	0	#NULL!	#NULL!	#NULL!	#NULL!	#NULL!	#NULL!	1	1		12.6	1	1	0	7	0	1	0	6.7	0	0	0	0
998	44	1	2	25	0	0	0	0	0	0	0	1	44	1.63	16.5607	3	1	10.9	1	11.8	0.7	#NULL!	#NULL!	3	1	Z,Cs,Km,Mfx,Pto	7.1	1	#NULL!	1	15.3	1	#NULL!	1	7.7	1	1	0	0
999	29	1	0	0	0	0	0	0	0	0	0	0	66	1.66	23.9512	2	0	12.8	1	12.8	0.9	#NULL!	#NULL!	1	1		14.8	1	1	0	#NULL!	#NULL!	1	0	5.5	0	0	0	0
1000	82	0	0	0	1	0	0	0	0	0	0	0	42	1.5	18.6667	1	0	11.6	1	1.58	0.4	3.5	0	1	1		10.8	1	1	0	4.5	0	1	0	4.4	0	0	0	0
1001	52	1	0	0	0	0	0	0	0	0	0	0	54.6	1.81	16.6662	1	1	#NULL!	#NULL!	#NULL!	#NULL!	#NULL!	#NULL!	3	1	E,Z,Cs,Km,Pto,Sir	8.2	1	#NULL!	0	4.1	0	#NULL!	0	4.8	0	1	0	0
1002	69	0	0	0	0	0	0	0	0	0	0	0	51.4	1.52	22.2472	1	0	13.3	0	4.5	0.5	#NULL!	#NULL!	1	1		7	1	2	0	3.8	0	2	0	#NULL!	#NULL!	0	0	0
1003	81	1	1	40	0	1	0	0	0	0	0	0	68	1.63	25.5937	2	0	10.6	1	0.6	2.3	#NULL!	#NULL!	1	1		8.7	1	1	0	#NULL!	#NULL!	1	0	#NULL!	#NULL!	0	0	0
1004	62	0	0	0	1	0	0	0	0	0	0	0	45	1.5	20	1	0	12.8	0	0.02	0.6	4.7	0	1	1		11	1	1	0	5.1	0	1	0	5.1	0	0	0	0
1005	22	0	0	0	0	0	0	0	0	0	0	0	56	1.6	21.875	1	0	#NULL!	#NULL!	#NULL!	#NULL!	#NULL!	#NULL!	1	1		7.8	1	2	0	3.9	0	2	0	4.4	0	0	0	0
1006	68	1	0	0	0	0	0	0	0	0	0	0	56	1.66	20.3223	1	0	#NULL!	#NULL!	#NULL!	0.9	#NULL!	#NULL!	1	1		14.6	1	1	0	7.3	1	1	0	7.7	1	0	0	0
1007	66	1	0	0	1	1	0	0	0	0	1	0	98	1.74	32.3689	1	1	15.4	0	1.4	1	#NULL!	#NULL!	1	1		6	0	#NULL!	1	5.4	0	#NULL!	1	6.2	0	0	0	0
1008	66	1	2	75	0	0	0	0	0	0	0	0	50	1.6	19.5312	1	0	14.2	0	0.26	0.7	6	0	1	1		9.2	1	2	0	6.8	0	2	0	5.5	0	0	0	0
1009	82	0	0	0	0	1	0	0	0	0	0	0	50	1.55	20.8117	1	0	#NULL!	#NULL!	#NULL!	#NULL!	#NULL!	#NULL!	1	1		9.2	1	2	0	4.6	0	2	0	4.2	0	0	0	0
1010	60	1	1	5	0	0	0	0	0	0	0	0	67	1.67	24.0238	1	0	14.2	0	1.53	0.9	#NULL!	#NULL!	1	1		10	1	1	0	5.1	0	1	0	5.3	0	0	0	0
1011	77	1	0	#NULL!	0	0	0	0	0	0	0	0	67	1.67	24.0238	1	0	10.4	1	4.74	0.9	#NULL!	#NULL!	1	1		12.2	1	1	0	5.7	0	1	0	5.1	0	0	0	0
1012	51	1	2	30	0	0	0	0	0	0	0	0	60	#NULL!	#NULL!	1	0	15	0	5.24	0.7	#NULL!	#NULL!	1	1		9.2	1	2	0	4.1	0	2	0	4.1	0	0	0	0
1013	56	1	2	30	0	1	0	0	0	0	0	0	60	1.85	17.531	1	0	14	0	0.15	1	8.3	1	1	1		7.6	1	1	0	5.6	0	1	0	5	0	0	0	0
1014	45	1	2	50	0	0	0	0	0	0	0	0	72	1.85	21.0373	2	0	13.7	0	10.3	0.8	#NULL!	#NULL!	1	1		12.3	1	1	0	7.2	1	1	0	5.7	0	0	0	0
1015	73	1	0	#NULL!	1	1	0	0	0	0	0	0	52	1.66	18.8707	1	0	9.4	1	6.97	0.8	#NULL!	#NULL!	1	1		9.7	1	2	0	5.6	0	2	0	5.5	0	0	0	0
1016	48	0	0	#NULL!	0	0	0	0	0	0	0	0	57	1.62	21.7193	1	0	12.6	0	0.04	0.6	#NULL!	#NULL!	1	1		4.8	0	2	0	3.8	0	2	0	3.3	0	0	0	0
1017	71	0	0	#NULL!	0	0	0	0	0	0	0	0	54	1.58	21.6311	1	0	11.5	1	4.35	0.6	#NULL!	#NULL!	1	1		4.2	0	1	0	#NULL!	#NULL!	1	0	#NULL!	#NULL!	0	0	0
1018	54	1	2	30	0	1	0	0	0	0	0	0	60	1.7	20.7612	1	0	15.7	0	1.82	0.7	7	0	1	1		6.6	0	2	0	8.3	1	2	0	8.3	1	0	0	0
1019	65	0	0	#NULL!	0	0	0	0	0	0	0	0	65	1.55	27.0552	2	0	9.9	1	22.8	0.5	#NULL!	#NULL!	1	1		10.6	1	#NULL!	0	5.6	0	1	0	5.4	0	0	0	0
1020	77	0	0	#NULL!	1	1	0	0	0	0	0	0	58	1.5	25.7778	1	0	10.3	1	0.88	0.6	#NULL!	#NULL!	1	1		8.7	1	2	0	5.4	0	2	0	5.1	0	1	0	0
1021	30	0	0	#NULL!	0	0	0	0	0	0	0	0	32	1.37	17.0494	1	1	11.8	1	0.5	0.6	#NULL!	#NULL!	1	1		7.8	1	#NULL!	0	8.1	1	#NULL!	0	6.8	1	0	0	0
1022	34	0	0	#NULL!	0	0	0	0	0	0	0	0	57	1.65	20.9366	1	1	#NULL!	#NULL!	#NULL!	#NULL!	#NULL!	#NULL!	1	1		8.3	1	1	0	4.2	0	1	0	4.2	0	0	0	0
1023	37	0	0	#NULL!	0	0	0	0	0	0	0	0	54	#NULL!	#NULL!	2	0	#NULL!	#NULL!	#NULL!	#NULL!	#NULL!	#NULL!	1	1		7.9	1	1	0	5.2	0	1	0	4.2	0	0	0	0
1024	20	1	0	#NULL!	0	0	0	0	0	0	0	0	56	1.83	16.7219	1	1	15.2	0	0.03	0.8	5	0	3	1	PZA, Mfx, Cs, Pto, Km	12.6	1	#NULL!	1	10.5	1	#NULL!	1	11	1	0	0	0
1025	58	1	2	43	0	0	0	0	0	0	0	0	59	1.7	20.4152	1	0	13.6	0	0.56	0.8	8.2	1	1	1		7.2	1	2	0	5.2	0	2	0	4.9	0	0	0	0
1026	47	1	2	30	0	0	0	0	0	0	0	0	83	1.75	27.102	1	0	#NULL!	#NULL!	#NULL!	#NULL!	#NULL!	#NULL!	1	1		8.6	1	1	0	#NULL!	#NULL!	1	0	#NULL!	#NULL!	0	0	0
1027	71	1	0	#NULL!	1	0	0	0	0	0	0	0	59	1.61	22.7615	1	0	15.3	0	0.11	1.1	5.4	0	1	1		10.8	1	2	0	4.7	0	2	0	5.7	0	0	0	0
1028	18	1	2	2	0	0	0	0	0	0	0	0	54	1.74	17.8359	2	0	13.3	0	3.22	0.7	9.4	1	1	1		10.8	1	1	0	#NULL!	#NULL!	1	0	#NULL!	#NULL!	0	0	0
1029	21	1	0	#NULL!	0	0	0	0	0	0	0	0	68	1.76	21.9525	2	0	14.3	0	3.84	0.6	#NULL!	#NULL!	1	1		11.3	1	1	0	5.5	0	1	0	5.2	0	0	0	0
1030	31	1	0	#NULL!	0	0	0	0	0	0	0	0	65	#NULL!	#NULL!	1	0	14.5	0	2.97	0.9	6.7	0	1	1		12.1	1	1	0	7.3	1	1	0	8.2	1	0	0	0
1031	29	1	0	#NULL!	0	0	0	0	0	0	0	0	30	1.77	9.57579	1	0	#NULL!	#NULL!	#NULL!	#NULL!	#NULL!	#NULL!	1	1		11.8	1	1	0	#NULL!	#NULL!	1	0	5.9	0	0	0	0
1032	70	1	1	#NULL!	1	1	0	0	0	0	0	0	73.2	1.69	25.6294	1	0	11	1	8.3	#NULL!	#NULL!	#NULL!	1	1		4.2	0	#NULL!	0	4.5	0	#NULL!	0	4.4	0	0	0	0
1033	70	0	0	#NULL!	0	0	0	0	0	0	0	0	58	1.58	23.2335	1	0	15.3	0	0.04	0.8	#NULL!	#NULL!	3	1	HEZMfx, d/t anaphylactic shock of RFP	11.2	1	#NULL!	1	13.4	1	#NULL!	1	11.4	1	0	0	0
1034	79	0	0	#NULL!	0	0	0	0	0	0	0	0	38	1.49	17.1163	1	0	12.3	0	0.02	0.6	#NULL!	#NULL!	1	1		9.9	1	#NULL!	1	6.7	1	2	0	10.3	1	0	0	0
1035	73	1	0	#NULL!	0	0	0	0	0	0	0	0	62	1.66	22.4996	2	0	13.3	0	3.94	0.6	#NULL!	#NULL!	1	1		6.2	0	2	0	3.1	0	2	0	3.8	0	0	0	0
1036	64	1	0	#NULL!	0	0	0	0	0	0	0	0	56	1.73	18.7109	1	1	#NULL!	#NULL!	#NULL!	#NULL!	#NULL!	#NULL!	1	1		12	1	#NULL!	1	13.2	1	#NULL!	1	11.7	1	0	0	0
1037	55	0	0	#NULL!	0	1	0	0	0	0	0	0	71	1.58	28.441	1	0	12.8	0	2.58	0.5	7.7	1	1	1	1주후 HRE 변경 d/t vomiting, 이후 f/u loss	2.7	0	#NULL!	0	3	0	#NULL!	0	5.7	0	1	0	0
1038	54	0	0	#NULL!	0	0	0	0	0	0	0	0	52.4	1.6	20.4687	1	0	15.1	0	0.04	0.7	#NULL!	#NULL!	1	1		8	1	1	0	3.5	0	1	0	#NULL!	#NULL!	0	0	0
1039	61	1	1	10	1	1	0	0	0	0	0	0	78	1.8	24.0741	1	0	#NULL!	#NULL!	#NULL!	#NULL!	#NULL!	#NULL!	1	1		9.9	1	#NULL!	0	5.8	0	#NULL!	0	4.7	0	0	0	0
1040	40	0	0	#NULL!	0	0	0	0	0	0	0	0	52	1.6	20.3125	1	0	14	0	1.45	0.6	3.1	0	1	1		7	1	#NULL!	0	2.9	0	#NULL!	0	2.9	0	0	0	0
1041	74	1	0	#NULL!	0	0	0	0	0	0	0	0	54	#NULL!	#NULL!	1	0	12.5	1	0.79	0.6	#NULL!	#NULL!	1	1		6.5	0	2	0	#NULL!	#NULL!	2	0	#NULL!	#NULL!	0	0	0
1042	57	1	0	#NULL!	0	1	0	0	0	0	0	0	61	#NULL!	#NULL!	1	0	13.7	0	0.26	0.9	5.2	0	1	1		7.1	1	1	0	7.1	1	1	0	6.7	0	0	0	0
1043	59	0	0	#NULL!	0	1	0	0	0	0	0	0	52.5	#NULL!	#NULL!	1	0	14.1	0	0.03	0.7	#NULL!	#NULL!	1	1		7.6	1	2	0	4.4	0	2	0	4.5	0	0	0	0
1044	71	0	0	#NULL!	1	0	0	0	0	0	0	0	65	1.66	23.5883	1	0	#NULL!	#NULL!	#NULL!	#NULL!	#NULL!	#NULL!	1	1		21.9	1	1	0	11.5	1	1	0	9.4	1	0	0	0
1045	73	1	2	50	1	0	0	0	0	1	0	0	76	1.64	28.257	1	0	14.1	0	#NULL!	1	#NULL!	#NULL!	1	1		12	1	2	0	7.9	1	2	0	7.1	1	0	0	0
1046	56	0	0	#NULL!	0	0	0	0	0	0	0	0	50	1.52	21.6413	1	0	12.9	0	0.03	0.7	#NULL!	#NULL!	1	1		7.5	1	1	0	4.3	0	1	0	3	0	0	0	0
1047	48	1	1	20	1	0	0	0	0	0	0	0	60	1.6	23.4375	1	0	#NULL!	#NULL!	#NULL!	#NULL!	#NULL!	#NULL!	1	1		13.4	1	1	0	6.1	0	1	0	5.5	0	0	0	0
1048	75	0	0	#NULL!	1	1	0	0	0	0	0	0	#NULL!	#NULL!	#NULL!	1	0	11.9	1	7.04	1	12.7	1	1	1		9.6	1	#NULL!	0	#NULL!	#NULL!	#NULL!	0	#NULL!	#NULL!	1	0	0
1049	82	1	0	#NULL!	0	0	0	0	0	0	0	0	50	#NULL!	#NULL!	1	0	14.4	0	0.174	0.9	3.5	0	1	1		8.5	1	1	0	3.8	0	1	0	4.1	0	0	0	0
1050	71	1	0	#NULL!	0	0	0	0	0	0	0	0	50	1.55	20.8117	1	0	11	1	6.93	0.7	#NULL!	#NULL!	1	1		7.5	1	#NULL!	0	5.7	0	#NULL!	0	7.8	1	0	0	0
1051	83	1	0	#NULL!	0	0	0	0	0	0	1	0	70	1.66	25.4028	1	0	10	1	3.82	0.5	#NULL!	#NULL!	1	1		14	1	2	0	4.6	0	2	0	#NULL!	#NULL!	0	0	0
1052	72	1	1	0.5	1	0	0	0	0	0	0	0	78	1.65	28.6501	1	0	14.2	0	0.69	0.8	4	0	1	1		9.6	1	#NULL!	1	4.8	0	#NULL!	1	#NULL!	#NULL!	1	0	0
1053	27	1	0	#NULL!	0	0	0	0	0	0	0	0	81.9	#NULL!	#NULL!	2	0	10.6	1	1.381	1.1	#NULL!	#NULL!	3	0	E.Mfx,Cs (d/t LC)	3.3	0	#NULL!	0	3	0	#NULL!	0	#NULL!	#NULL!	1	0	0
1054	61	1	2	40	0	0	0	0	0	0	0	0	55	1.7	19.0311	1	0	13.4	0	0.02	1.1	#NULL!	#NULL!	1	1		8.2	1	#NULL!	1	5	0	#NULL!	1	5.6	0	0	0	0
1055	56	1	1	3	0	0	0	0	0	0	0	0	66	1.75	21.551	1	0	14.3	0	0.62	0.9	#NULL!	#NULL!	1	1		8.1	1	1	0	5.7	0	1	0	#NULL!	#NULL!	0	0	0
1056	38	1	2	5	0	0	0	0	0	0	0	0	65	1.74	21.4692	1	0	12.3	1	1.63	0.5	9.3	1	1	1		14.5	1	2	0	5.2	0	2	0	8.7	1	0	0	0
1057	70	1	2	20	0	0	0	0	0	0	0	0	68.5	1.66	24.8585	1	0	14.8	0	0.12	1	#NULL!	#NULL!	3	1	HRZ (skin rash)	11	1	2	0	5.5	0	2	0	5.4	0	0	0	0
1058	74	0	0	#NULL!	0	0	0	0	0	0	0	0	57	1.55	23.7253	1	0	10.4	1	1.9	0.6	#NULL!	#NULL!	1	1		14.3	1	2	0	8.2	1	2	0	8.6	1	0	0	0
1059	54	0	0	#NULL!	0	0	0	0	0	0	0	0	52	1.55	21.6441	1	0	11.9	1	#NULL!	#NULL!	#NULL!	#NULL!	1	1		7.5	1	2	0	3.8	0	2	0	3.9	0	0	0	0
1060	60	1	1	30	0	0	0	0	0	0	0	0	#NULL!	#NULL!	#NULL!	1	1	11.7	1	13.15	0.8	1.4	0	1	1		7.7	1	#NULL!	0	17.8	1	#NULL!	0	15.2	1	1	0	0
1061	78	1	1	50	1	0	0	0	0	0	0	0	66	1.65	24.2424	1	0	11.4	1	#NULL!	#NULL!	#NULL!	#NULL!	1	1		13.6	1	1	0	7.8	1	1	0	7.4	1	0	0	0
1062	57	1	1	35	0	0	0	0	0	0	0	0	62	1.76	20.0155	1	0	13	0	0.3	1.1	#NULL!	#NULL!	1	1		13.7	1	#NULL!	1	#NULL!	#NULL!	#NULL!	1	#NULL!	#NULL!	0	0	0
1063	26	1	2	#NULL!	0	0	0	0	0	0	0	0	55	1.82	16.6043	1	0	17	0	0.07	0.8	3.5	0	1	1		6.6	0	1	0	3.2	0	1	0	3.2	0	0	0	0
1064	40	0	0	#NULL!	0	0	0	0	0	0	0	0	60	#NULL!	#NULL!	1	0	12.6	0	#NULL!	0.7	#NULL!	#NULL!	1	1		8.6	1	1	0	#NULL!	#NULL!	1	0	#NULL!	#NULL!	0	0	0
1065	77	1	0	#NULL!	0	0	0	0	0	0	1	0	#NULL!	#NULL!	#NULL!	1	0	#NULL!	#NULL!	#NULL!	#NULL!	#NULL!	#NULL!	1	1		6.4	0	#NULL!	0	7.9	1	#NULL!	0	#NULL!	#NULL!	0	0	0
1066	22	1	0	#NULL!	0	0	0	0	0	0	0	0	60	1.77	19.1516	1	1	#NULL!	#NULL!	#NULL!	#NULL!	#NULL!	#NULL!	1	1		10.4	1	#NULL!	0	10.8	1	#NULL!	1	10.4	1	0	0	0
1067	54	1	0	#NULL!	0	1	0	0	0	0	1	0	72	1.73	24.0569	1	1	13.4	0	6.87	1	#NULL!	#NULL!	1	1		9.7	1	1	0	7.8	1	1	0	8.8	1	0	0	0
1068	71	0	0	#NULL!	1	0	0	0	0	1	0	0	51	1.6	19.9219	2	0	10.5	1	7.09	0.5	3	0	1	1		8.8	1	2	0	#NULL!	#NULL!	2	0	#NULL!	#NULL!	0	0	0
1069	74	0	0	#NULL!	0	1	0	0	0	0	0	0	44	1.52	19.0443	1	0	11.9	1	0.21	0.7	#NULL!	#NULL!	1	1		10.8	1	2	0	5	0	2	0	5.4	0	0	1	0
1070	73	0	0	#NULL!	0	0	0	0	0	0	0	0	#NULL!	#NULL!	#NULL!	1	0	#NULL!	#NULL!	#NULL!	#NULL!	#NULL!	#NULL!	1	1		10.8	1	2	0	3.3	0	#NULL!	0	#NULL!	#NULL!	0	0	0
1071	67	1	0	#NULL!	1	1	0	1	0	0	0	0	62	1.73	20.7157	2	0	10.2	1	5.03	2.2	11.6	1	1	1		9.9	1	1	0	9.4	1	1	0	#NULL!	#NULL!	0	0	0
1072	61	1	1	30	0	0	0	0	0	0	0	0	70	1.73	23.3887	1	0	12.8	1	9.09	0.8	4.6	0	1	1		10.2	1	2	0	7	0	#NULL!	0	7.6	1	0	0	0
1073	59	0	0	#NULL!	0	0	0	0	0	0	0	0	49.9	1.56	20.5046	1	0	#NULL!	#NULL!	#NULL!	#NULL!	#NULL!	#NULL!	1	1		7.8	1	#NULL!	1	9	1	#NULL!	1	8	1	1	0	0
1074	75	1	1	15	1	0	0	0	0	1	0	0	53.2	1.78	16.7908	1	1	13.4	0	0.3	1	6.9	0	1	1		10.7	1	#NULL!	0	6.7	0	#NULL!	0	14.8	1	0	0	0
1075	28	0	0	#NULL!	0	0	0	0	0	0	0	0	47.3	1.54	19.9443	2	1	#NULL!	#NULL!	#NULL!	#NULL!	#NULL!	#NULL!	1	1		9.3	1	1	0	4.8	0	1	0	4.1	0	1	0	0
1076	51	1	1	#NULL!	0	0	0	0	0	0	0	0	71	1.72	23.9995	2	0	13.4	0	13.43	1.1	4.9	0	1	1		10.5	1	1	0	5.8	0	1	0	5.8	0	1	0	1
1077	71	1	0	#NULL!	1	1	0	0	0	0	0	0	40	1.6	15.625	1	0	8.9	1	6.96	0.9	2.7	0	1	1		6.7	0	#NULL!	0	4.6	0	#NULL!	0	6.3	0	1	0	0
1078	66	1	1	40	0	0	0	0	0	0	0	0	64	1.68	22.6757	1	0	#NULL!	#NULL!	#NULL!	#NULL!	#NULL!	#NULL!	2	0		10.1	1	1	0	7.6	1	1	0	7.1	1	1	0	0
1079	57	1	0	#NULL!	0	0	0	0	0	0	0	0	59	1.69	20.6575	1	0	12.5	1	0.99	0.6	#NULL!	#NULL!	1	1		15.6	1	#NULL!	0	9.1	1	#NULL!	0	7.3	1	0	0	0
1080	58	1	1	#NULL!	0	1	0	0	0	0	0	0	51	1.63	19.1953	1	1	#NULL!	#NULL!	#NULL!	#NULL!	#NULL!	#NULL!	1	1		5.9	0	#NULL!	0	3.8	0	#NULL!	0	3.5	0	0	0	0
1081	54	1	0	#NULL!	1	1	0	1	0	0	0	1	78	1.82	23.5479	1	0	#NULL!	#NULL!	#NULL!	#NULL!	#NULL!	#NULL!	1	1		9.9	1	1	0	7.2	1	1	0	9.1	1	0	0	0
1082	45	1	2	20	0	0	0	0	0	0	0	0	55	#NULL!	#NULL!	1	0	#NULL!	#NULL!	#NULL!	#NULL!	#NULL!	#NULL!	1	1		13.8	1	2	0	5.5	0	2	0	5	0	0	0	0
1083	80	0	0	#NULL!	0	0	0	0	0	0	0	0	42	#NULL!	#NULL!	1	0	#NULL!	#NULL!	#NULL!	#NULL!	#NULL!	#NULL!	1	1		9.2	1	#NULL!	1	9	1	#NULL!	1	9.8	1	1	0	0
1084	57	1	1	30	0	0	0	0	0	0	0	0	69	#NULL!	#NULL!	1	0	14.9	0	0.108	0.8	10.7	1	1	1		9.7	1	1	0	6.3	0	1	0	6.7	0	0	0	0
1085	81	1	1	12.5	1	0	0	0	0	0	0	0	43.7	1.65	16.0514	1	1	12.6	1	12.93	0.8	#NULL!	#NULL!	1	1		9.3	1	#NULL!	0	#NULL!	#NULL!	#NULL!	0	#NULL!	#NULL!	1	0	1
1086	59	1	0	#NULL!	0	0	0	0	0	0	0	0	75	1.65	27.5482	1	0	14.5	0	1.14	0.9	7.8	1	1	1		9.8	1	#NULL!	0	6.8	0	#NULL!	1	#NULL!	#NULL!	0	0	0
1087	67	0	0	#NULL!	1	0	0	0	0	0	0	0	75	1.62	28.578	2	0	10.8	1	17.8	0.6	4.7	0	1	1		8.1	1	1	0	5.5	0	1	0	4.9	0	0	0	0
1088	84	0	0	#NULL!	0	0	0	0	0	0	0	0	35	1.44	16.8789	1	0	10.1	1	4.49	0.5	#NULL!	#NULL!	1	1		10	1	1	0	4.2	0	1	0	#NULL!	#NULL!	0	0	0
1089	45	1	1	3	0	1	0	0	0	0	0	0	64	1.84	18.9036	1	0	14.6	0	#NULL!	0.9	3.8	0	1	1		5.2	0	1	0	#NULL!	#NULL!	1	0	4.4	0	0	0	0
1090	35	1	0	#NULL!	0	0	0	0	0	0	0	0	61	#NULL!	#NULL!	1	0	14.3	0	3.84	0.7	#NULL!	#NULL!	1	1		9.6	1	1	0	#NULL!	#NULL!	1	0	4.4	0	0	0	0
1091	69	1	2	40	0	0	0	0	0	0	0	1	54	1.67	19.3625	1	1	10.7	1	#NULL!	0.9	6.1	0	1	1		15.5	1	#NULL!	1	7.7	1	#NULL!	1	16.6	1	0	0	0
1092	29	1	2	12	0	0	0	0	0	0	0	0	#NULL!	#NULL!	#NULL!	1	0	14.7	0	#NULL!	0.7	4.4	0	1	1		11.2	1	2	0	3.9	0	1	0	4.4	0	0	0	0
1093	75	1	2	40	0	0	0	0	0	0	0	0	68	1.8	20.9877	1	0	12.5	1	3.46	0.8	#NULL!	#NULL!	1	1		8.9	1	1	0	6.3	0	1	0	6.1	0	0	0	0
1094	69	1	1	14	0	0	0	0	0	0	0	0	53.5	#NULL!	#NULL!	1	0	#NULL!	#NULL!	#NULL!	#NULL!	#NULL!	#NULL!	1	1		4.9	0	1	0	6.6	0	1	0	6.8	0	0	0	0
1095	48	1	2	25	0	1	0	0	0	0	0	0	#NULL!	#NULL!	#NULL!	1	0	16.2	0	0.98	0.7	4.2	0	1	1		6.5	0	1	0	4.4	0	1	0	4.9	0	0	0	0
1096	23	1	0	#NULL!	0	0	0	0	0	0	0	0	70	1.73	23.3887	1	1	13.6	0	0.5	0.7	11.2	1	1	1		14.1	1	#NULL!	1	11.6	1	#NULL!	1	11.8	1	0	0	0
1097	52	0	0	#NULL!	0	0	0	0	0	0	0	0	52	1.62	19.8141	1	0	13.7	0	0.02	0.6	3.7	0	1	1		5.5	0	#NULL!	0	4.9	0	#NULL!	0	4.5	0	0	0	0
1098	60	1	0	#NULL!	0	0	0	0	0	0	1	0	#NULL!	#NULL!	#NULL!	1	0	#NULL!	#NULL!	#NULL!	#NULL!	#NULL!	#NULL!	1	1		9.7	1	1	0	8.4	1	1	0	7.6	1	0	0	1
1099	42	1	2	#NULL!	0	0	0	0	0	0	0	0	#NULL!	#NULL!	#NULL!	1	0	#NULL!	#NULL!	#NULL!	#NULL!	#NULL!	#NULL!	1	1		9.5	1	1	0	4.6	0	1	0	4.9	0	0	0	0
1100	80	0	0	#NULL!	0	0	0	0	0	0	0	0	40	1.5	17.7778	1	1	#NULL!	#NULL!	#NULL!	#NULL!	#NULL!	#NULL!	1	1		4.4	0	#NULL!	1	9.2	1	#NULL!	1	8.2	1	0	0	0
1101	76	1	1	10	0	1	0	0	0	1	0	0	50	#NULL!	#NULL!	1	0	13.5	0	7.3	1	2.6	0	1	1		7.5	1	1	0	5.2	0	1	0	5.1	0	0	0	0
1102	82	1	0	#NULL!	1	0	0	1	0	1	0	1	52	#NULL!	#NULL!	2	0	13.8	0	1.19	2.4	#NULL!	#NULL!	1	1		16.1	1	#NULL!	0	#NULL!	#NULL!	#NULL!	0	#NULL!	#NULL!	1	0	1
1103	47	1	2	50	0	0	0	0	0	0	0	0	#NULL!	#NULL!	#NULL!	1	0	15.1	0	#NULL!	0.7	4.7	0	1	1		7.6	1	1	0	4	0	1	0	3.9	0	0	0	0
1104	72	1	0	#NULL!	1	0	0	0	0	0	0	0	70	1.67	25.0995	1	0	14.6	0	#NULL!	1.2	#NULL!	#NULL!	1	1		16.1	1	2	0	8.3	1	2	0	#NULL!	#NULL!	0	0	0
1105	20	1	0	#NULL!	0	0	0	0	0	0	0	0	56	1.7	19.3772	2	0	15.2	0	#NULL!	1.1	3.2	0	1	1		8.5	1	1	0	5.6	0	1	0	6.6	0	0	0	0
1106	30	1	2	#NULL!	0	0	0	0	0	0	0	0	52	1.74	17.1753	2	0	#NULL!	#NULL!	#NULL!	#NULL!	#NULL!	#NULL!	1	1		5.8	0	1	0	5.1	0	1	0	7.3	1	0	0	0
1107	40	1	1	40	1	1	0	1	0	0	0	0	#NULL!	#NULL!	#NULL!	1	0	14.1	0	0.94	2.1	#NULL!	#NULL!	1	1		8.3	1	2	0	#NULL!	#NULL!	2	0	#NULL!	#NULL!	0	0	0
1108	47	0	0	#NULL!	1	0	0	0	0	0	0	0	#NULL!	#NULL!	#NULL!	1	0	#NULL!	#NULL!	#NULL!	#NULL!	#NULL!	#NULL!	1	1		6.1	1	#NULL!	1	3.6	0	#NULL!	1	4.1	0	0	0	0
1109	53	1	1	30	0	1	0	0	0	0	0	0	66	1.74	21.7994	1	0	11.5	1	14.09	1	4.3	0	1	1		4.8	0	2	0	5.1	0	2	0	5.8	0	0	0	0
1110	64	1	1	#NULL!	0	0	0	0	0	0	0	0	43	#NULL!	#NULL!	1	0	9.5	1	#NULL!	0.7	2.5	0	1	1		4.7	0	1	0	3.2	0	1	0	2.9	0	0	0	0
1111	53	1	1	3	0	0	0	0	0	0	0	0	71	1.71	24.281	1	0	#NULL!	#NULL!	#NULL!	#NULL!	#NULL!	#NULL!	1	1		15.7	1	1	0	5.8	0	1	0	6	0	0	0	0
1112	71	0	0	#NULL!	0	0	0	0	0	0	0	0	47	#NULL!	#NULL!	1	0	9.7	1	#NULL!	0.7	3.6	0	1	1		7.7	1	1	0	#NULL!	#NULL!	1	0	#NULL!	#NULL!	0	0	0
1113	54	1	2	30	0	1	0	0	0	0	0	0	#NULL!	#NULL!	#NULL!	1	0	#NULL!	#NULL!	#NULL!	#NULL!	#NULL!	#NULL!	1	1		6.2	0	2	0	3.5	0	2	0	3.2	0	0	0	0
1114	70	0	0	#NULL!	1	1	0	0	0	0	0	0	47	1.55	19.563	1	1	9.9	1	0.06	0.9	5.5	0	1	1		11.9	1	2	0	#NULL!	#NULL!	#NULL!	0	4.9	0	0	0	0
1115	65	1	1	15	0	0	0	0	0	0	0	0	60	1.69	21.0077	1	0	13.9	0	#NULL!	0.7	3.1	0	1	1		7.6	1	#NULL!	0	4.9	0	#NULL!	0	4.7	0	0	0	0
1116	54	1	0	#NULL!	0	0	0	0	0	0	0	0	65	1.63	24.4646	1	0	13.9	0	#NULL!	1.1	#NULL!	#NULL!	1	1		11.1	1	1	0	#NULL!	#NULL!	1	0	#NULL!	#NULL!	0	0	0
1117	75	1	0	#NULL!	1	0	0	0	0	0	0	0	63	1.61	24.3046	2	0	12.6	1	4.35	1.2	#NULL!	#NULL!	1	1		15.5	1	1	0	9.1	1	1	0	7.3	1	0	0	0
1118	79	1	0	#NULL!	1	0	0	0	0	0	1	1	42.2	1.62	16.0799	1	0	10	1	7.36	1.1	#NULL!	#NULL!	1	1		11	1	#NULL!	1	#NULL!	#NULL!	#NULL!	1	#NULL!	#NULL!	0	0	0
1119	66	0	0	#NULL!	0	0	0	0	0	0	0	0	51.6	1.6	20.1562	1	0	13.3	0	#NULL!	1	4	0	1	1		8.3	1	2	0	4.2	0	2	0	3.5	0	0	0	0
1120	51	0	0	#NULL!	0	0	0	0	0	0	0	0	53	1.58	21.2306	1	0	#NULL!	#NULL!	#NULL!	#NULL!	#NULL!	#NULL!	1	1		11.4	1	1	0	5.4	0	1	0	5.7	0	0	0	0
1121	60	1	0	#NULL!	1	1	0	0	0	0	0	0	68	1.7	23.5294	1	0	12.1	1	11.79	1.2	#NULL!	#NULL!	3	0	H,E,Mfx	5.5	0	1	0	#NULL!	#NULL!	1	0	#NULL!	#NULL!	1	0	0
1122	45	1	1	15	0	0	0	0	0	0	0	0	62	1.77	19.79	1	1	16.3	0	0.39	0.9	13.9	1	3	1	Z,Mfx,PTO,CS,SM	13.8	1	#NULL!	0	5.5	0	#NULL!	0	#NULL!	#NULL!	0	0	0
1123	22	0	0	#NULL!	0	0	0	0	0	0	0	0	38	1.54	16.0229	1	0	#NULL!	#NULL!	#NULL!	#NULL!	#NULL!	#NULL!	1	1		9.3	1	2	0	4.4	0	2	0	4.6	0	0	0	0
1124	75	1	0	#NULL!	0	0	0	0	0	0	0	0	56	1.69	19.6072	1	1	14.2	0	#NULL!	0.79	4.8	0	1	1		13.2	1	#NULL!	1	10.5	1	#NULL!	1	9.2	1	0	0	0
1125	37	0	0	#NULL!	0	0	0	0	0	0	0	0	49	1.62	18.6709	1	0	#NULL!	#NULL!	#NULL!	#NULL!	#NULL!	#NULL!	1	1		8.6	1	1	0	4	0	1	0	6.4	1	0	0	0
1126	53	1	2	9	0	0	0	0	0	0	0	0	42	1.55	17.4818	3	0	12.2	1	0.37	0.6	2.6	0	1	1		17.1	1	1	0	6.6	0	#NULL!	0	#NULL!	#NULL!	0	0	0
1127	73	1	2	40	0	0	0	0	0	0	0	0	58	#NULL!	#NULL!	1	0	14.3	0	0.68	1.2	#NULL!	#NULL!	1	1		15	1	2	0	#NULL!	#NULL!	#NULL!	0	#NULL!	#NULL!	0	0	0
1128	31	1	0	#NULL!	0	0	0	0	0	0	0	0	75	1.75	24.4898	3	0	15.3	0	#NULL!	1	5	0	1	1		10.1	1	1	0	5.8	0	1	0	4.9	0	0	0	0
1129	59	0	0	#NULL!	0	0	0	0	0	0	0	0	67	1.62	25.5296	1	0	13.4	0	#NULL!	0.8	3.6	0	1	1		7.1	1	2	0	4	0	2	0	4.3	0	0	0	0
1130	40	0	1	4	0	0	0	0	0	0	0	0	38	1.57	15.4164	1	0	13.1	0	0.1	1	#NULL!	#NULL!	1	1		13.5	1	2	0	8.2	1	2	0	7.3	1	0	0	0
1131	67	0	0	#NULL!	0	1	0	0	0	0	0	0	52.5	1.44	25.3183	1	0	10.1	1	3.28	0.4	#NULL!	#NULL!	1	1		7.7	1	2	0	2.8	0	1	0	4.7	0	0	0	0
1132	41	1	0	#NULL!	0	0	0	0	0	0	0	0	54	1.73	18.0427	1	0	#NULL!	#NULL!	#NULL!	#NULL!	#NULL!	#NULL!	1	1		13.4	1	1	0	5.4	0	2	0	5.2	0	0	0	0
1133	79	0	0	#NULL!	0	0	0	0	0	0	0	0	46	1.45	21.8787	1	0	12.8	0	0.12	0.5	4.2	0	1	1		4.2	0	#NULL!	0	#NULL!	#NULL!	2	0	4.5	0	0	0	0
1134	57	1	1	30	0	0	0	0	0	0	0	0	58.5	1.63	22.0181	1	0	15.1	0	1.15	0.9	3.4	0	1	1		9.2	1	1	0	3.6	0	1	0	3.6	0	0	0	0
1135	77	1	0	#NULL!	1	0	0	1	0	1	0	0	68	1.67	24.3824	1	1	10.3	1	1.43	4.4	4.2	0	1	1		4.7	0	#NULL!	1	8.63	1	#NULL!	0	#NULL!	#NULL!	1	0	0
1136	61	1	1	10	0	0	0	0	0	0	0	0	51	1.68	18.0697	1	1	12.6	1	0.35	0.9	#NULL!	#NULL!	3	1	Z,Mfx,KM,CS,PTO	11.2	1	#NULL!	1	7.3	1	2	0	8.1	1	0	0	0
1137	38	1	2	17	0	0	0	0	0	0	0	0	76	1.71	25.9909	1	0	13.8	0	0.52	0.9	6	0	1	1		9.4	1	1	0	5.9	0	1	0	5.7	0	0	0	0
1138	69	1	1	#NULL!	0	0	0	0	0	0	1	0	48	1.65	17.6309	1	0	8.9	1	#NULL!	0.6	#NULL!	#NULL!	1	1		11.8	1	1	0	11.3	1	2	0	10.6	1	0	0	0
1139	86	1	1	40	1	1	0	0	0	0	0	0	51	1.65	18.7328	1	0	9.1	1	18.36	1.3	6.3	0	1	1		6.5	0	#NULL!	0	#NULL!	#NULL!	#NULL!	0	#NULL!	#NULL!	1	0	0
1140	40	1	1	18	1	1	0	0	0	0	0	0	#NULL!	#NULL!	#NULL!	1	0	#NULL!	#NULL!	#NULL!	#NULL!	#NULL!	#NULL!	1	1		9.5	1	1	0	4.9	0	1	0	6	0	0	0	0
1141	57	1	1	80	1	0	0	0	0	0	0	0	80	1.8	24.6914	1	0	#NULL!	#NULL!	#NULL!	#NULL!	#NULL!	#NULL!	1	1		12.4	1	2	0	6.4	0	2	0	6.8	0	0	0	0
1142	41	1	1	5	0	0	0	0	0	0	0	0	68	1.7	23.5294	1	0	#NULL!	#NULL!	#NULL!	#NULL!	#NULL!	#NULL!	1	1		12.4	1	1	0	8.1	1	1	0	7.7	1	0	0	0
1143	74	1	2	20	0	0	0	0	0	0	0	0	50	#NULL!	#NULL!	1	1	12.8	1	6.64	1.1	#NULL!	#NULL!	1	1		6.2	0	#NULL!	0	#NULL!	#NULL!	#NULL!	0	#NULL!	#NULL!	1	0	1
